# Supplementary material for: 1-(2-Methyl-6-nitro-4-phenyl-3-quinol­yl)ethanone
Source: Acta Crystallogr Sect E Struct Rep Online. 2010 Apr 30;66(Pt 5):o1237. doi: 10.1107/S1600536810015473 (PMC2979093; doi:10.1107/S1600536810015473)
Supplement: Supplementary file 2 [file e-66-o1237-Isup2.hkl]

# 
# h,k,l, Fc-squared, Fo-squared, sigma(Fo-squared) and status flag 
# 
data_I
_shelx_title ' ssw105m in P2(1)/c (100K)' 
_shelx_refln_list_code          4 
_shelx_F_calc_maximum      143.22 
_exptl_crystal_F_000       640.00 
_reflns_d_resolution_high  0.7108 
 
loop_ 
 _symmetry_equiv_pos_as_xyz 
 'x, y, z' 
 '-x, y+1/2, -z+1/2' 
 '-x, -y, -z' 
 'x, -y-1/2, z-1/2' 
 
_cell_length_a    13.2970 
_cell_length_b     7.7689 
_cell_length_c    17.9430 
_cell_angle_alpha  90.000 
_cell_angle_beta  129.099 
_cell_angle_gamma  90.000 
 
_shelx_F_squared_multiplier     1.000 
 
loop_ 
 _refln_index_h 
 _refln_index_k 
 _refln_index_l 
 _refln_F_squared_calc 
 _refln_F_squared_meas 
 _refln_F_squared_sigma 
 _refln_observed_status 
   3   0   0     2655.17     2620.08     92.27 o 
   4   0   0     3428.74     3873.41    136.54 o 
   5   0   0     7810.54     8926.32    221.82 o 
   6   0   0       95.26       64.07      2.86 o 
   7   0   0     2305.08     2540.35     64.28 o 
   8   0   0     1531.33     1661.04     60.50 o 
   9   0   0      456.11      436.07     18.28 o 
  11   0   0      821.78      708.56     28.74 o 
  12   0   0      371.70      297.01     14.96 o 
  13   0   0       46.28       29.34      5.65 o 
  14   0   0       46.35       45.85      6.73 o 
   2   1   0      672.59      759.02     27.84 o 
   3   1   0       22.32        0.08      0.45 o 
   4   1   0      116.32        2.05      0.84 o 
   5   1   0     4227.98     4854.77    122.20 o 
   6   1   0      170.79      178.51      6.27 o 
   7   1   0       56.60       41.55      4.35 o 
   8   1   0       64.56       43.98      2.68 o 
   9   1   0       17.99        5.77      1.93 o 
  10   1   0       43.01       19.28      6.32 o 
  11   1   0       83.30       79.16      7.97 o 
  12   1   0        1.51        0.65      2.58 o 
  13   1   0       24.27       26.57      5.65 o 
  14   1   0       40.66       46.29      6.87 o 
   0   2   0      104.11       97.16      3.49 o 
   1   2   0     4991.82     5748.42    176.93 o 
   2   2   0     2302.12     2614.04     53.47 o 
   3   2   0     1184.33      908.89     33.17 o 
   4   2   0     1873.38     2158.83     54.49 o 
   5   2   0       11.36       27.41      3.49 o 
   6   2   0       27.54       35.40      4.20 o 
   7   2   0        4.48        2.02      2.12 o 
   8   2   0      114.16      106.08      7.54 o 
   9   2   0      456.38      422.87     16.34 o 
  10   2   0       40.54       39.28      3.53 o 
  11   2   0       18.29       17.76      7.35 o 
  12   2   0       63.78       72.68      5.24 o 
  13   2   0        0.40       -0.44      2.80 o 
  14   2   0       73.03       70.42      5.77 o 
   1   3   0        1.33        0.77      0.50 o 
   2   3   0     1616.07     1844.63     30.02 o 
   3   3   0     1295.75     1437.84     24.60 o 
   4   3   0        5.25        9.70      0.95 o 
   5   3   0     1036.46     1143.33     18.91 o 
   6   3   0        1.76        1.18      0.74 o 
   7   3   0       33.08       39.09      1.97 o 
   8   3   0        2.95        1.61      1.31 o 
   9   3   0      194.37      188.40      5.76 o 
  10   3   0      316.36      308.13      8.34 o 
  11   3   0        5.15        3.35      5.72 o 
  12   3   0       17.84       18.03      3.59 o 
  13   3   0       32.62       27.66      4.22 o 
   0   4   0      603.58      674.57     13.19 o 
   1   4   0      330.15      365.85      7.24 o 
   2   4   0      799.95      881.79     11.97 o 
   3   4   0       52.69       50.22      1.82 o 
   4   4   0      410.42      469.21      8.11 o 
   5   4   0     1008.64     1122.08     24.56 o 
   6   4   0       51.93       75.44      2.96 o 
   7   4   0       70.87       73.15      3.00 o 
   8   4   0      113.18       97.94      4.08 o 
   9   4   0        0.15        2.57      1.68 o 
  10   4   0       19.24       19.89      2.46 o 
  11   4   0       20.22       31.68     10.81 o 
  12   4   0       35.25       46.87      4.92 o 
  13   4   0        0.02       -0.33      3.29 o 
   1   5   0       76.35       70.27      2.62 o 
   2   5   0       17.65       22.12      1.19 o 
   3   5   0       94.81      100.68      3.57 o 
   4   5   0       95.96       98.00      3.37 o 
   5   5   0        3.76        0.87      2.32 o 
   6   5   0      575.97      578.72     12.23 o 
   7   5   0        4.76        3.80      2.51 o 
   8   5   0      176.13      185.55      6.23 o 
   9   5   0       96.99       95.82      5.01 o 
  10   5   0      209.45      211.96      8.13 o 
  11   5   0      146.33      150.12      5.77 o 
  12   5   0        0.01        5.90      3.41 o 
   0   6   0      524.17      594.62     11.28 o 
   1   6   0       68.29       84.49      3.09 o 
   2   6   0      122.77      122.29      2.87 o 
   3   6   0       75.17       93.28      3.24 o 
   4   6   0       81.90       80.74      3.08 o 
   5   6   0     1068.70     1067.26     18.95 o 
   6   6   0     1697.88     1754.99     33.27 o 
   7   6   0        0.00        3.46      3.77 o 
   8   6   0       80.18       81.11      4.60 o 
   9   6   0      210.25      201.86      7.14 o 
  10   6   0      919.56     1020.20     24.05 o 
  11   6   0       66.08       85.75      4.90 o 
  12   6   0       38.31       43.60      5.37 o 
   1   7   0     1069.32     1202.15     15.78 o 
   2   7   0       23.55       24.83      1.83 o 
   3   7   0      271.77      285.28      7.49 o 
   4   7   0      851.13      858.02     15.81 o 
   5   7   0        1.15        4.80      1.94 o 
   6   7   0      148.94      149.46      6.16 o 
   7   7   0        1.12        1.37      1.94 o 
   8   7   0        7.84        7.56      2.42 o 
   9   7   0       30.36       28.86      3.54 o 
  10   7   0        5.71        8.51      2.90 o 
  11   7   0      127.67      190.14     13.05 o 
   0   8   0       56.15       58.16      4.32 o 
   1   8   0      216.65      228.45      5.32 o 
   2   8   0       14.10       17.62      2.43 o 
   3   8   0       29.92       26.37      2.75 o 
   4   8   0      995.96     1029.71     19.02 o 
   5   8   0        3.74        2.49      2.21 o 
   6   8   0        0.08       -2.90      2.14 o 
   7   8   0       74.67       83.42      5.23 o 
   8   8   0        3.61        3.58      2.73 o 
   9   8   0      158.14      162.14      6.76 o 
   1   9   0       27.79       22.51      3.78 o 
   2   9   0      107.93      102.51      5.60 o 
   3   9   0       29.92       24.15      3.45 o 
   4   9   0       11.59        7.78      2.70 o 
   5   9   0        1.67       -3.10      2.23 o 
   6   9   0        4.83        2.42      3.16 o 
   7   9   0      133.96      139.12      6.98 o 
   8   9   0        3.75        2.38      3.02 o 
   0  10   0        0.10        3.93      4.32 o 
   1  10   0        0.01       -4.88      3.13 o 
   2  10   0      111.50      115.12      7.15 o 
   3  10   0        8.47        5.68      3.05 o 
   4  10   0       50.51       49.58      4.58 o 
   5  10   0      196.25      190.73      7.60 o 
 -14   1   1      256.56      303.93     11.77 o 
 -13   1   1       96.22       95.07      6.04 o 
 -12   1   1        1.91        2.40      2.59 o 
 -11   1   1      402.58      395.40     12.61 o 
 -10   1   1      140.70      176.36      6.98 o 
  -9   1   1      462.86      447.17     13.27 o 
  -8   1   1       64.03       49.56      3.93 o 
  -7   1   1        0.44        2.94      1.41 o 
  -6   1   1       18.12       26.07      1.81 o 
  -5   1   1     1505.85     1796.52     45.19 o 
  -4   1   1        1.07        1.56      0.59 o 
  -3   1   1     3234.86     3389.50     84.71 o 
  -1   1   1     2821.08     2976.38    105.93 o 
   0   1   1     1806.13     2226.58     79.97 o 
   2   1   1     1623.60        0.54      0.41 o 
   3   1   1       22.50       12.80      1.80 o 
   4   1   1      332.78      368.88     10.52 o 
   5   1   1      539.91      536.83     14.92 o 
   6   1   1      733.23      846.26     22.87 o 
   7   1   1        2.15        5.20      2.38 o 
   8   1   1      237.72      195.55      6.62 o 
   9   1   1        0.91        1.81      1.69 o 
  10   1   1       65.40       44.46      7.67 o 
  11   1   1       37.49       21.12      3.04 o 
  12   1   1        0.69        2.16      2.56 o 
  13   1   1      113.66      116.74      6.58 o 
 -14   2   1      140.31      153.81      8.13 o 
 -13   2   1        2.41        9.46      3.11 o 
 -12   2   1       40.38       50.47      4.47 o 
 -11   2   1       24.22       30.52      3.78 o 
 -10   2   1      855.15      744.33     21.16 o 
  -9   2   1       48.09       43.82      5.32 o 
  -8   2   1      165.91      170.95      7.95 o 
  -7   2   1        2.66        1.40      1.15 o 
  -6   2   1       11.76       21.01      1.45 o 
  -5   2   1      106.01      145.78      4.60 o 
  -4   2   1     1827.43     2159.44     54.71 o 
  -3   2   1      579.25      598.39     23.41 o 
  -2   2   1     2319.61     2481.62     81.05 o 
  -1   2   1        2.92       10.92      1.17 o 
   0   2   1       50.28       63.77      3.78 o 
   1   2   1     4280.16     4920.97     87.20 o 
   2   2   1     3633.08     3959.80     80.49 o 
   3   2   1       35.04       42.83      1.87 o 
   4   2   1      232.85      257.79     10.94 o 
   5   2   1        1.01        1.43      1.96 o 
   6   2   1       23.40        6.77      1.91 o 
   7   2   1      156.32        2.34      1.49 o 
   8   2   1        3.73        2.06      3.06 o 
   9   2   1        0.09       -2.40      2.90 o 
  10   2   1      109.70      127.96      9.36 o 
  11   2   1        0.15        1.90      2.33 o 
  12   2   1       13.55       14.37      3.25 o 
  13   2   1        5.93        5.40      2.96 o 
 -14   3   1      134.14      172.62     19.09 o 
 -13   3   1       12.04       30.34      8.74 o 
 -12   3   1        0.12        4.05      1.99 o 
 -11   3   1        0.00        3.57      1.83 o 
 -10   3   1        0.20        1.86      2.50 o 
  -9   3   1      218.04      251.04      9.02 o 
  -8   3   1      151.01      152.39      6.24 o 
  -7   3   1       80.87       79.86      2.80 o 
  -6   3   1      307.81      359.50      6.79 o 
  -5   3   1     1022.52     1076.92     76.35 o 
  -4   3   1       73.58       91.32      5.36 o 
  -3   3   1      210.85      229.21      5.76 o 
  -2   3   1       34.65       31.20      2.48 o 
  -1   3   1     1231.52     1338.75     21.88 o 
   0   3   1      899.90     1058.49     20.89 o 
   1   3   1      632.18      643.49      9.37 o 
   2   3   1      887.67     1005.00     18.78 o 
   3   3   1        0.12        0.78      0.68 o 
   4   3   1       38.44       33.98      1.48 o 
   5   3   1       13.55       11.43      1.12 o 
   6   3   1        0.00        0.79      1.16 o 
   7   3   1       64.42       58.26      3.55 o 
   8   3   1       11.74       11.47      4.37 o 
   9   3   1        6.61        6.41      4.17 o 
  10   3   1       95.90      101.67      9.12 o 
  11   3   1       48.48       50.81      7.39 o 
  12   3   1       54.94       61.13      8.79 o 
  13   3   1       12.22       10.44      6.18 o 
 -13   4   1        3.91        7.73      3.54 o 
 -12   4   1       20.41       27.04      6.77 o 
 -11   4   1      101.04      113.61      4.87 o 
 -10   4   1       94.67       84.62      4.23 o 
  -9   4   1       12.81       15.55      2.55 o 
  -8   4   1       65.24       51.56      3.16 o 
  -7   4   1        1.22        1.24      1.62 o 
  -5   4   1       62.15       64.73      3.64 o 
  -4   4   1       38.93       42.04      1.86 o 
  -3   4   1       59.12       65.91      1.95 o 
  -2   4   1      159.39      163.99      4.57 o 
  -1   4   1       90.55      107.03      6.44 o 
   0   4   1      677.22      691.14      8.95 o 
   1   4   1      139.69      145.63      2.53 o 
   2   4   1      318.41      340.25      5.65 o 
   3   4   1       14.46       12.86      1.10 o 
   4   4   1       69.82       80.60      3.85 o 
   5   4   1      925.64      966.38     18.30 o 
   6   4   1       29.05       29.25      3.64 o 
   7   4   1        6.43        5.73      1.51 o 
   8   4   1      131.01      125.55      4.43 o 
   9   4   1        6.37        4.73      1.67 o 
  10   4   1       20.57       20.51      3.91 o 
  11   4   1        0.75       -0.85      6.03 o 
  12   4   1        2.81        1.29      3.06 o 
  13   4   1       12.36       15.67      6.79 o 
 -13   5   1        9.20       13.66      4.02 o 
 -12   5   1       83.42      101.93      7.33 o 
 -11   5   1      563.38      584.84     14.94 o 
 -10   5   1       25.96       26.66      2.95 o 
  -9   5   1      309.97      303.40      8.93 o 
  -8   5   1      108.41      100.98      3.99 o 
  -7   5   1       84.16       80.30      3.54 o 
  -6   5   1        7.25        8.16      1.51 o 
  -5   5   1       50.11       56.20      2.39 o 
  -4   5   1        9.00       11.65      1.12 o 
  -3   5   1       32.40       41.89      1.91 o 
  -2   5   1       90.36      118.58      6.15 o 
  -1   5   1      606.61      732.66     13.22 o 
   0   5   1     1989.47     2327.40     28.26 o 
   1   5   1      597.89      639.46      8.64 o 
   2   5   1       26.03       30.15      1.66 o 
   3   5   1       16.21       13.99      1.46 o 
   4   5   1      262.27      267.98     11.63 o 
   5   5   1       32.40       39.13      2.57 o 
   6   5   1       45.23       55.58      2.92 o 
   7   5   1        3.24        4.42      1.52 o 
   8   5   1        5.00        7.70      1.95 o 
   9   5   1       51.82       57.45      3.54 o 
  10   5   1       89.64      106.55      6.30 o 
  11   5   1        4.97        1.85      7.11 o 
  12   5   1        3.54        6.70      3.43 o 
 -12   6   1      148.56      188.01      9.32 o 
 -11   6   1      255.14      251.13      8.47 o 
 -10   6   1       19.49       26.74      3.22 o 
  -9   6   1       24.21       29.94      2.73 o 
  -8   6   1        7.96        6.10      1.89 o 
  -7   6   1      196.28      195.41      6.09 o 
  -6   6   1      423.24      430.16      9.14 o 
  -5   6   1      243.94      252.52      5.67 o 
  -4   6   1       26.29       26.43      1.96 o 
  -3   6   1       18.30       18.37      1.83 o 
  -2   6   1      141.78      173.30      3.52 o 
  -1   6   1       26.43       45.75      3.60 o 
   0   6   1      489.17      533.19      8.26 o 
   1   6   1      300.74      377.17      6.20 o 
   2   6   1      150.43      138.03      3.59 o 
   3   6   1       54.81       57.08      2.58 o 
   4   6   1       82.74       78.07      3.12 o 
   5   6   1      948.35      995.40     17.81 o 
   6   6   1      115.72      118.50      4.61 o 
   7   6   1       44.19       49.08      3.15 o 
   8   6   1        7.33       10.55      2.37 o 
   9   6   1       19.92       22.30      3.05 o 
  10   6   1       31.15       30.43      3.27 o 
  11   6   1       23.33       34.28      4.68 o 
 -11   7   1       10.92        6.85      2.97 o 
 -10   7   1       71.22       72.25      7.00 o 
  -9   7   1       94.20       94.44      5.76 o 
  -8   7   1        9.70        9.99      2.58 o 
  -7   7   1       61.17       63.92      6.04 o 
  -6   7   1       23.78       23.32      2.70 o 
  -5   7   1      195.29      204.69      6.43 o 
  -4   7   1      651.46      677.91     13.08 o 
  -3   7   1      206.99      201.25      5.28 o 
  -2   7   1       34.79       43.79      4.70 o 
  -1   7   1      239.19      301.05      8.28 o 
   0   7   1      671.59      732.06     10.94 o 
   1   7   1      396.30      419.26      7.04 o 
   2   7   1       52.98       55.77      3.15 o 
   3   7   1      400.59      374.86      8.39 o 
   4   7   1       31.57       34.31      2.64 o 
   5   7   1      459.59      451.77     10.73 o 
   6   7   1        4.83        1.49      2.00 o 
   7   7   1      125.21      126.31      5.07 o 
   8   7   1      101.87       94.90      4.53 o 
   9   7   1      117.39      134.40      6.20 o 
  10   7   1       88.18      118.91      5.86 o 
 -10   8   1       53.08       61.99     11.72 o 
  -9   8   1      115.02      123.71      6.20 o 
  -8   8   1       71.37       78.64      5.32 o 
  -7   8   1        3.85        3.61      4.70 o 
  -6   8   1        1.16        0.80      2.14 o 
  -5   8   1      325.85      319.35      8.94 o 
  -4   8   1     1518.18     1544.72     30.25 o 
  -3   8   1       75.70       79.11      4.56 o 
  -2   8   1        0.44       -2.06      1.41 o 
  -1   8   1        0.06       -1.68      1.32 o 
   0   8   1       30.07       28.95      2.24 o 
   1   8   1       36.26       31.53      2.34 o 
   2   8   1      193.62      191.13      5.91 o 
   3   8   1       80.57       76.80      4.20 o 
   4   8   1       12.35       15.46      2.78 o 
   5   8   1       55.98       64.91      4.23 o 
   6   8   1        1.80       -1.33      2.28 o 
   7   8   1      120.03      121.92      5.99 o 
   8   8   1       31.43       29.74      3.54 o 
   9   8   1        6.37        8.91      3.41 o 
  -8   9   1        7.45        8.49      3.30 o 
  -7   9   1        0.07       -0.50      2.56 o 
  -6   9   1       49.24       50.17      4.21 o 
  -5   9   1       20.37       18.02      3.09 o 
  -4   9   1      292.04      283.64     10.29 o 
  -3   9   1       32.39       30.83      4.14 o 
  -2   9   1        9.42        3.72      2.72 o 
  -1   9   1       11.73        7.96      2.18 o 
   0   9   1        0.53       -3.40      1.92 o 
   1   9   1        1.91       -0.45      2.69 o 
   2   9   1       21.66       15.79      2.78 o 
   3   9   1        9.71        5.38      2.38 o 
   4   9   1        4.59        1.24      2.33 o 
   5   9   1        0.02       -4.00      2.38 o 
   6   9   1       16.93       14.16      3.07 o 
   7   9   1        5.13        7.55      3.19 o 
  -6  10   1        7.30        6.47      3.80 o 
  -5  10   1        1.10        0.42      2.78 o 
  -4  10   1       48.69       50.42     10.95 o 
  -3  10   1      154.93      126.59      7.24 o 
  -2  10   1        9.39        7.35      3.29 o 
  -1  10   1        0.00       -5.25      2.63 o 
   0  10   1        1.22       -0.18      2.51 o 
   1  10   1        0.13       -3.04      2.96 o 
   2  10   1        3.45        0.47      2.75 o 
   3  10   1       13.18        8.54      3.15 o 
   4  10   1        4.13        5.10      3.00 o 
   5  10   1        2.30        2.67      2.89 o 
 -15   0   2      138.12      148.73     11.77 o 
 -14   0   2        2.57        3.75      4.21 o 
 -13   0   2       16.27       20.54      4.91 o 
 -12   0   2        4.00        8.85      3.97 o 
 -11   0   2      262.70      267.81     13.47 o 
 -10   0   2       51.84       58.45      5.46 o 
  -9   0   2      118.85      114.75      7.05 o 
  -8   0   2      603.39      626.02     24.41 o 
  -7   0   2        0.06        0.57      1.54 o 
  -6   0   2      292.69      282.83     11.72 o 
  -5   0   2      897.14      945.60     34.59 o 
  -3   0   2     8020.62     6079.00    213.93 o 
   1   0   2     3995.89     4229.82    149.76 o 
   2   0   2      738.43      652.38     23.73 o 
   3   0   2       19.13       25.52      2.05 o 
   4   0   2       17.18        9.04      1.46 o 
   5   0   2       55.22       92.35      5.01 o 
   6   0   2      331.91      297.02      7.03 o 
   7   0   2      574.96      548.21     12.35 o 
   8   0   2      914.33      886.00     33.46 o 
   9   0   2     1187.15     1063.70     40.05 o 
  10   0   2       96.12      119.11      7.82 o 
  11   0   2        7.93       17.94      4.10 o 
  12   0   2        7.60        5.79      3.87 o 
  13   0   2        2.76        8.35      4.33 o 
 -15   1   2        1.00       -0.14      3.33 o 
 -14   1   2        4.93        6.14      3.26 o 
 -13   1   2      126.43      110.10      9.83 o 
 -12   1   2        6.74        4.94      2.55 o 
 -11   1   2      335.91      340.98     11.32 o 
 -10   1   2       26.73       15.22      2.54 o 
  -9   1   2      253.82      243.57     17.99 o 
  -8   1   2        1.43        0.72      0.79 o 
  -7   1   2       67.23       92.07      3.15 o 
  -6   1   2       17.87       25.83      1.97 o 
  -5   1   2      390.95      374.30     17.04 o 
  -4   1   2      815.92      766.76     60.12 o 
  -3   1   2     1039.41     1166.61     42.34 o 
   1   1   2     9361.82     5827.38    205.21 o 
   2   1   2      216.14      100.34      4.79 o 
   3   1   2       62.07       57.44      2.62 o 
   4   1   2      806.74      868.89     22.97 o 
   5   1   2     1089.53     1243.67     32.51 o 
   6   1   2      753.41      854.43     23.10 o 
   7   1   2        2.64        1.78      2.33 o 
   8   1   2       11.88        6.96      2.99 o 
   9   1   2       51.37       38.66      4.92 o 
  10   1   2      162.91      143.51      7.59 o 
  11   1   2       19.85       21.34      4.45 o 
  12   1   2       92.03       74.75      5.32 o 
  13   1   2        0.40        3.17      3.02 o 
 -15   2   2      135.90      150.76      8.45 o 
 -14   2   2       15.89        8.33      3.65 o 
 -13   2   2       14.37       31.65      4.14 o 
 -12   2   2       43.62       32.79      6.00 o 
 -11   2   2      353.27      295.70     17.42 o 
 -10   2   2       32.82       18.82      2.85 o 
  -9   2   2      110.10       99.20      4.87 o 
  -8   2   2       29.71       38.80      3.63 o 
  -7   2   2       24.27       34.41      2.86 o 
  -6   2   2     1742.45     2098.23     37.65 o 
  -5   2   2      149.73      192.79      6.32 o 
  -4   2   2     4170.84     3104.80    110.24 o 
  -3   2   2      390.04      393.48      7.69 o 
  -1   2   2     3012.78     3644.90     64.86 o 
   0   2   2    10632.94    12192.63    304.41 o 
   1   2   2    20510.90       -0.63      0.32 o 
   2   2   2       17.18        3.91      0.86 o 
   3   2   2       16.65       15.53      1.12 o 
   4   2   2      177.81      182.80      9.05 o 
   5   2   2      189.94      235.54      8.06 o 
   6   2   2      601.83        0.48      1.16 o 
   7   2   2      405.91      417.27     18.43 o 
   8   2   2       14.05       11.75      4.10 o 
   9   2   2       25.90       21.06      4.60 o 
  10   2   2        0.00       -1.89      3.64 o 
  11   2   2       27.32       24.05      3.22 o 
  12   2   2        0.57        6.75      5.21 o 
  13   2   2       12.81        7.23      3.17 o 
 -14   3   2        0.18       -1.61      3.02 o 
 -13   3   2        2.32       -1.05      3.63 o 
 -12   3   2        4.84        6.02      2.98 o 
 -11   3   2       52.51       66.12      5.06 o 
 -10   3   2      184.01      170.46      7.38 o 
  -9   3   2       28.62       13.26      5.27 o 
  -8   3   2       12.05       19.79      2.71 o 
  -7   3   2       33.77       44.22      2.70 o 
  -6   3   2      414.95      437.35     14.15 o 
  -5   3   2      418.51      483.30      9.59 o 
  -4   3   2      857.33      910.50     19.33 o 
  -3   3   2       72.74       79.44      1.80 o 
  -2   3   2      152.10      167.88      5.40 o 
  -1   3   2      811.94      999.54     14.83 o 
   0   3   2       82.96      119.96      4.37 o 
   1   3   2        9.32       11.28      1.18 o 
   2   3   2     1229.18     1363.91     25.12 o 
   3   3   2       76.17       61.76      4.08 o 
   4   3   2      320.37      343.17      8.94 o 
   5   3   2        0.02        1.31      1.05 o 
   6   3   2      985.44      960.24     37.96 o 
   7   3   2      122.39      113.19      8.73 o 
   8   3   2        2.93       -2.05      3.72 o 
   9   3   2       22.60       36.27      6.06 o 
  10   3   2        0.00        0.55      4.29 o 
  11   3   2       70.61       80.80      9.56 o 
  12   3   2        6.79       13.00      5.73 o 
 -14   4   2       40.72       41.83     10.87 o 
 -13   4   2        0.16        3.77      2.31 o 
 -12   4   2       48.29       78.57      4.50 o 
 -11   4   2        0.00        4.39      2.21 o 
 -10   4   2      256.02      256.67      7.92 o 
  -9   4   2      413.26      368.73      9.97 o 
  -8   4   2       54.57       60.61      3.91 o 
  -7   4   2        0.06        0.42      1.18 o 
  -6   4   2       19.50       18.77      2.25 o 
  -5   4   2      270.03      290.63      5.71 o 
  -4   4   2      475.73      486.11      7.69 o 
  -3   4   2      213.82      231.50      3.71 o 
  -2   4   2       96.21      121.22      2.22 o 
  -1   4   2      534.95      658.87      9.01 o 
   0   4   2       58.19       66.84      1.84 o 
   1   4   2      395.11      466.68      7.31 o 
   2   4   2      452.31      498.49      7.86 o 
   3   4   2      475.13      529.79      8.89 o 
   4   4   2      118.66      132.97      3.22 o 
   5   4   2       49.68       47.38      2.37 o 
   6   4   2      413.88      382.97      9.54 o 
   7   4   2        1.08        0.47      2.56 o 
   8   4   2        3.35       14.03      4.95 o 
   9   4   2       22.30       19.70      5.65 o 
  10   4   2      189.15      199.32     13.96 o 
  11   4   2       42.38       45.31      8.27 o 
  12   4   2       73.92       74.26      9.90 o 
 -13   5   2       59.00       51.06      4.10 o 
 -12   5   2      562.44      630.77     16.10 o 
 -11   5   2      197.82      199.43      7.21 o 
 -10   5   2       52.31       58.56      4.11 o 
  -9   5   2       69.39       75.53      3.70 o 
  -8   5   2      143.97      152.65      4.95 o 
  -7   5   2      172.15      159.34      5.02 o 
  -6   5   2       18.07       20.14      1.87 o 
  -5   5   2       87.50      105.40      3.98 o 
  -4   5   2       45.39       37.30      1.95 o 
  -3   5   2        4.24        1.03      0.62 o 
  -2   5   2       89.56       86.68      5.09 o 
  -1   5   2      678.31      799.55     10.50 o 
   0   5   2     1175.80     1291.41     16.23 o 
   1   5   2        2.87        2.54      0.83 o 
   2   5   2      312.72      367.50      5.98 o 
   3   5   2      218.24      246.89      6.48 o 
   4   5   2     1229.58     1327.79     20.73 o 
   5   5   2      318.62      317.43      7.58 o 
   6   5   2      583.43      565.90     11.83 o 
   7   5   2       92.47       73.65      5.13 o 
   8   5   2      148.81      154.38      5.34 o 
   9   5   2       57.15       72.12      4.94 o 
  10   5   2        7.99       18.81      5.23 o 
  11   5   2       41.95       57.22      7.34 o 
 -13   6   2       40.29       45.65      4.11 o 
 -12   6   2       12.12        7.64      2.81 o 
 -11   6   2       51.30       62.70      5.12 o 
 -10   6   2        2.97        6.65      2.51 o 
  -9   6   2       41.99       40.29      3.11 o 
  -8   6   2      127.09      118.37      4.68 o 
  -7   6   2        6.03        7.85      3.07 o 
  -6   6   2       17.29       16.20      2.11 o 
  -5   6   2       67.30       66.81      3.05 o 
  -4   6   2        3.50        2.98      1.37 o 
  -3   6   2       21.83       22.02      1.52 o 
  -2   6   2      136.63      152.20      3.80 o 
  -1   6   2      206.02      224.58      5.84 o 
   0   6   2      190.92      201.00      4.04 o 
   1   6   2       99.29      100.19      3.10 o 
   2   6   2        2.74        2.87      1.20 o 
   3   6   2      121.34      128.88      3.87 o 
   4   6   2      360.25      351.38      7.10 o 
   5   6   2      927.10      909.80     18.39 o 
   6   6   2        8.30       14.95      2.04 o 
   7   6   2       25.82       24.84      2.88 o 
   8   6   2        1.10        1.86      2.10 o 
   9   6   2      221.84      289.08      8.86 o 
  10   6   2        6.88        9.31     10.36 o 
  11   6   2       12.04       19.70      4.18 o 
 -12   7   2       24.81       28.07      3.76 o 
 -11   7   2       46.40       59.48      6.06 o 
 -10   7   2        5.30        3.72      2.45 o 
  -9   7   2       15.62       19.67      3.06 o 
  -8   7   2        4.33        3.47      2.26 o 
  -7   7   2        9.59        7.83      2.20 o 
  -6   7   2        0.55       -1.70      1.74 o 
  -5   7   2       16.70       12.89      2.37 o 
  -4   7   2       70.72       72.34      3.68 o 
  -3   7   2        2.10        2.97      1.20 o 
  -2   7   2        2.49        3.49      1.44 o 
  -1   7   2      220.58      226.05      5.03 o 
   0   7   2       46.92       43.59      2.22 o 
   1   7   2       63.03       60.76      3.02 o 
   2   7   2        0.12       -2.76      1.38 o 
   3   7   2       13.13       10.77      2.37 o 
   4   7   2       13.68       11.00      1.98 o 
   5   7   2       16.90       13.82      4.50 o 
   6   7   2        0.43        0.21      1.76 o 
   7   7   2      366.58      358.81      9.15 o 
   8   7   2        0.93        1.28      2.26 o 
   9   7   2       30.09       26.59      3.41 o 
  10   7   2      333.00      353.29     13.78 o 
 -10   8   2       21.55       26.06      4.29 o 
  -9   8   2      244.80      259.31      9.08 o 
  -8   8   2        6.00        2.02      2.70 o 
  -7   8   2       24.40       28.96      3.22 o 
  -6   8   2      270.20      260.31      7.92 o 
  -5   8   2      270.78      270.25      8.16 o 
  -4   8   2      285.28      302.15      8.61 o 
  -3   8   2      126.64      138.66      4.37 o 
  -2   8   2        0.25       -1.79      1.35 o 
  -1   8   2       81.65       89.07      3.43 o 
   0   8   2       13.83       11.52      1.89 o 
   1   8   2       11.88       12.66      2.36 o 
   2   8   2       51.30       56.14      3.57 o 
   3   8   2       15.31        5.36      2.27 o 
   4   8   2       62.64       56.13      3.95 o 
   5   8   2      134.10      123.78      6.03 o 
   6   8   2      285.27      269.44      9.11 o 
   7   8   2       10.58        5.72      2.70 o 
   8   8   2        3.34        3.91      3.66 o 
  -9   9   2       19.17       20.51      3.78 o 
  -8   9   2       35.23       36.38      3.84 o 
  -7   9   2       82.84       87.32      5.36 o 
  -6   9   2      114.21      116.65      6.87 o 
  -5   9   2       27.07       20.59      3.21 o 
  -4   9   2      332.51      320.23      9.43 o 
  -3   9   2      379.34      400.57     12.42 o 
  -2   9   2      239.72      233.17      6.63 o 
  -1   9   2       18.66       20.60      2.40 o 
   0   9   2        0.78        3.07      2.74 o 
   1   9   2      352.42      359.24      9.02 o 
   2   9   2       63.98       62.93      4.06 o 
   3   9   2        9.18       10.00      2.44 o 
   4   9   2       15.08       18.61      3.14 o 
   5   9   2      138.62      139.55      6.19 o 
   6   9   2        6.44        1.45      4.89 o 
   7   9   2       11.99       12.20      4.19 o 
  -6  10   2        7.83        4.90      3.88 o 
  -5  10   2        0.03       -4.60      2.71 o 
  -4  10   2       26.49       23.59      3.77 o 
  -3  10   2      215.11      213.47      8.95 o 
  -2  10   2        0.43        1.78      2.62 o 
  -1  10   2       18.72       14.11      4.62 o 
   0  10   2       33.68       38.90      7.07 o 
   1  10   2       33.16       39.58      4.13 o 
   2  10   2      182.94      167.74      7.09 o 
   3  10   2      120.46      122.71      8.19 o 
   4  10   2        0.02       -0.39      2.81 o 
 -15   1   3        1.53        2.35      3.37 o 
 -14   1   3        0.05        0.74      3.41 o 
 -13   1   3        0.12        3.05      2.91 o 
 -12   1   3       15.59       15.55      4.56 o 
 -11   1   3        4.59        9.02      3.74 o 
 -10   1   3       14.98       10.83      2.41 o 
  -8   1   3       59.51       73.04      3.74 o 
  -7   1   3       76.33       80.33      3.72 o 
  -6   1   3     1147.50     1378.32     45.46 o 
  -4   1   3      135.08      136.24      3.60 o 
  -1   1   3     2743.36     3078.42     77.05 o 
   0   1   3     5087.61     5716.39    142.27 o 
   1   1   3      130.41       -0.10      0.38 o 
   2   1   3      722.00      843.50     22.11 o 
   3   1   3      920.63     1070.94     27.89 o 
   4   1   3       11.74       11.74      1.50 o 
   5   1   3        9.47        6.67      1.41 o 
   6   1   3      185.38      160.82     22.13 o 
   7   1   3     1123.31     1065.20     40.29 o 
   8   1   3      165.62      163.53      9.32 o 
   9   1   3      239.94      222.87     11.93 o 
  10   1   3       37.96       37.33      3.32 o 
  11   1   3       79.25       69.75      6.02 o 
  12   1   3       23.67       23.69      3.50 o 
 -15   2   3      202.74      216.70     16.91 o 
 -14   2   3       14.14        7.70      3.45 o 
 -13   2   3       29.62       31.32      4.21 o 
 -12   2   3      172.78      139.88      6.97 o 
 -11   2   3      343.02      291.18     15.49 o 
 -10   2   3      178.88      170.68     13.91 o 
  -9   2   3      342.50      383.30     12.04 o 
  -8   2   3       70.69       71.23      4.61 o 
  -7   2   3       53.26       57.19      2.77 o 
  -6   2   3       47.46       44.81      2.60 o 
  -5   2   3      589.13      756.14     20.39 o 
  -4   2   3      590.29      719.52     26.63 o 
  -3   2   3     2487.92     2850.37     51.07 o 
  -2   2   3     3936.56     7375.88    424.20 o 
   0   2   3     2485.21     2926.41     52.02 o 
   1   2   3       51.26       27.78      2.74 o 
   2   2   3      146.71      173.79      4.49 o 
   3   2   3      344.79      393.55     16.30 o 
   4   2   3      381.62      385.09     11.67 o 
   5   2   3      327.20       -0.35      0.97 o 
   6   2   3     1028.43      219.31     10.94 o 
   7   2   3      219.41      182.02     10.49 o 
   8   2   3        0.00        1.58      3.08 o 
   9   2   3       41.55       29.50      5.41 o 
  10   2   3      104.60       87.66      8.36 o 
  11   2   3      216.90      214.67     13.55 o 
  12   2   3       42.67       35.31      6.89 o 
 -15   3   3      104.30      123.66      6.07 o 
 -14   3   3      142.39      173.53      8.72 o 
 -13   3   3        4.79        5.26      3.25 o 
 -12   3   3       99.39       65.49      5.20 o 
 -11   3   3      643.07      651.87     22.64 o 
 -10   3   3      906.89      815.70     29.23 o 
  -9   3   3        3.66       -3.64      4.05 o 
  -8   3   3        0.01        2.36      1.46 o 
  -7   3   3      166.11      187.96      7.53 o 
  -6   3   3       39.49       43.13      2.80 o 
  -5   3   3     1551.14     1899.34     28.15 o 
  -4   3   3      447.43      527.73      6.98 o 
  -3   3   3      752.96      925.55     26.13 o 
  -2   3   3        9.78       70.32      4.68 o 
  -1   3   3     1046.06     1195.41     15.36 o 
   0   3   3     1961.88     2100.43     26.77 o 
   1   3   3     1269.95     1449.12     26.57 o 
   2   3   3     2890.09     3380.67     66.63 o 
   3   3   3      145.76      160.53      3.35 o 
   4   3   3      840.13      880.11     23.66 o 
   5   3   3        6.31        6.63      3.31 o 
   6   3   3        1.87       -2.50      3.22 o 
   7   3   3      219.57      234.36     13.46 o 
   8   3   3       22.55       26.43      5.53 o 
   9   3   3        9.43       15.01      5.09 o 
  10   3   3        5.47        9.65      4.92 o 
  11   3   3      201.69      236.58     15.44 o 
  12   3   3       36.82       34.60      7.87 o 
 -14   4   3       21.27       25.84      3.70 o 
 -13   4   3      218.06      221.02      7.71 o 
 -12   4   3       57.16       55.58      5.45 o 
 -11   4   3     1182.31     1222.65     27.77 o 
 -10   4   3       38.16       50.44      3.71 o 
  -9   4   3       57.18       71.30      3.40 o 
  -8   4   3       17.78       13.20      1.79 o 
  -7   4   3       28.75       19.86      3.94 o 
  -6   4   3     2041.98     2317.40     37.77 o 
  -5   4   3      281.24      335.70      5.81 o 
  -4   4   3      159.67      181.56      7.50 o 
  -3   4   3     1042.66     1138.30     17.53 o 
  -2   4   3     2223.10     2651.27     33.20 o 
  -1   4   3       70.08       68.22      5.01 o 
   0   4   3        4.11        7.97      1.07 o 
   1   4   3      535.91      565.77      8.13 o 
   2   4   3       65.64       68.07      2.36 o 
   3   4   3      320.74      340.65     12.13 o 
   4   4   3        2.80        7.90      1.09 o 
   5   4   3     1042.06     1007.94     19.02 o 
   6   4   3      192.43      203.66      7.56 o 
   7   4   3       71.30       58.25      7.63 o 
   8   4   3        1.96        4.40      4.68 o 
   9   4   3      208.69      191.17     13.31 o 
  10   4   3       20.67       28.00      6.97 o 
  11   4   3       24.18       20.66      6.94 o 
 -14   5   3        0.29       -3.55      5.64 o 
 -13   5   3       26.41       35.77      3.82 o 
 -12   5   3      152.61      154.34      6.50 o 
 -11   5   3       16.74       21.84      3.03 o 
 -10   5   3        0.70        0.89      1.77 o 
  -9   5   3        1.27        0.48      1.64 o 
  -8   5   3       18.31       15.52      2.05 o 
  -7   5   3      152.15      173.44      4.47 o 
  -6   5   3      795.87      880.52     14.42 o 
  -5   5   3      134.64      140.10      3.79 o 
  -4   5   3      393.76      428.34      7.58 o 
  -3   5   3        1.69        0.98      0.77 o 
  -2   5   3      678.37      750.80      9.32 o 
  -1   5   3      538.99      694.85      9.99 o 
   0   5   3      363.95      370.84      5.86 o 
   1   5   3      892.40      958.73     14.16 o 
   2   5   3        4.30        1.93      1.09 o 
   3   5   3      988.12      996.26     17.22 o 
   4   5   3      386.47      379.76      7.69 o 
   5   5   3      253.21      230.76      6.03 o 
   6   5   3      402.97      394.07     10.24 o 
   7   5   3      110.77      104.06      5.92 o 
   8   5   3       51.70       48.05      4.09 o 
   9   5   3        9.80       51.77      8.20 o 
  10   5   3      123.74      133.64     12.73 o 
  11   5   3       12.24        8.83      7.16 o 
 -13   6   3       16.50       25.48      4.42 o 
 -12   6   3        4.35        7.62      2.93 o 
 -11   6   3       89.84       85.20      5.03 o 
 -10   6   3      148.68      155.04      9.54 o 
  -9   6   3        0.66        1.11      1.84 o 
  -8   6   3        6.10        7.65      2.05 o 
  -7   6   3       39.36       45.92      3.83 o 
  -6   6   3      279.84      291.55      7.01 o 
  -5   6   3      557.46      602.11     14.06 o 
  -4   6   3      432.98      433.85      7.42 o 
  -3   6   3        5.49        8.51      1.16 o 
  -2   6   3      100.34      121.02      3.16 o 
  -1   6   3      350.90      349.91      5.90 o 
   0   6   3       50.19       60.15      2.26 o 
   1   6   3      293.17      311.31      6.10 o 
   2   6   3       31.08       26.32      1.97 o 
   3   6   3     1437.88     1542.77     23.92 o 
   4   6   3        0.40       -3.19      2.14 o 
   5   6   3        0.98       -1.32      2.17 o 
   6   6   3       71.31       75.71      3.60 o 
   7   6   3       13.60       12.79      2.30 o 
   8   6   3       86.99       89.73      4.49 o 
   9   6   3       19.93       34.07      4.20 o 
  10   6   3       47.79       94.56     14.04 o 
 -12   7   3        1.39        2.10      7.05 o 
 -11   7   3        0.44        1.76      2.45 o 
 -10   7   3        0.05        0.27      2.56 o 
  -9   7   3       33.89       37.28      3.74 o 
  -8   7   3      167.84      167.99      6.86 o 
  -7   7   3       23.60       26.13      2.88 o 
  -6   7   3      300.20      281.16      7.22 o 
  -5   7   3        9.96        5.68      2.08 o 
  -4   7   3        0.14       -0.99      1.27 o 
  -3   7   3        7.06       10.39      1.50 o 
  -2   7   3       36.38       53.67      4.35 o 
  -1   7   3      285.61      284.99      5.41 o 
   0   7   3       45.58       49.67      2.40 o 
   1   7   3       12.40        9.75      1.82 o 
   2   7   3       19.36       21.29      2.31 o 
   3   7   3       27.49       24.82      2.46 o 
   4   7   3       14.29       13.58      2.63 o 
   5   7   3        2.57        2.04      2.55 o 
   6   7   3        0.00       -2.48      1.83 o 
   7   7   3       73.45       70.92      6.01 o 
   8   7   3       31.60       26.88      4.33 o 
   9   7   3        0.00       -4.66      3.14 o 
 -11   8   3        2.13        8.35      3.12 o 
 -10   8   3        2.73        4.46      2.91 o 
  -9   8   3       39.97       41.94      6.48 o 
  -8   8   3        4.28        4.91      2.51 o 
  -7   8   3      211.23      216.85      7.29 o 
  -6   8   3        0.03       -1.73      2.11 o 
  -5   8   3      225.76      215.82      6.56 o 
  -4   8   3      150.27      152.65      4.59 o 
  -3   8   3      210.02      215.55      6.05 o 
  -2   8   3        8.79       11.08      1.84 o 
  -1   8   3      100.39      102.67      3.84 o 
   0   8   3        0.38        3.06      1.83 o 
   1   8   3        7.54        6.48      2.08 o 
   2   8   3        0.90       -1.18      1.85 o 
   3   8   3      130.56      132.21      5.03 o 
   4   8   3       32.37       37.37      3.39 o 
   5   8   3      506.38      495.07     13.59 o 
   6   8   3        0.28       -0.49      2.46 o 
   7   8   3        0.93       -0.81      2.38 o 
   8   8   3        3.97        1.07      4.25 o 
  -9   9   3       40.67       40.41      4.62 o 
  -8   9   3       29.31       30.51      3.67 o 
  -7   9   3        0.44        0.39      2.42 o 
  -6   9   3       21.31       24.19      3.41 o 
  -5   9   3        7.05        7.04      2.85 o 
  -4   9   3      658.44      672.21     14.10 o 
  -3   9   3      276.55      270.26      7.27 o 
  -2   9   3        5.98       10.37      2.60 o 
  -1   9   3       57.82       52.76      3.75 o 
   0   9   3       33.90       33.54      4.09 o 
   1   9   3      139.97      144.37      5.67 o 
   2   9   3      177.22      163.55      6.80 o 
   3   9   3      111.48      116.87      5.11 o 
   4   9   3      162.70      152.89      6.37 o 
   5   9   3       77.91       68.67      6.62 o 
   6   9   3       11.19       10.61      6.03 o 
  -7  10   3      258.87      256.74      8.96 o 
  -6  10   3       14.63       21.33      3.81 o 
  -5  10   3       34.98       33.66      4.13 o 
  -4  10   3      291.68      283.60     10.61 o 
  -3  10   3       12.35       17.41      4.43 o 
  -2  10   3        3.11        6.48      2.88 o 
  -1  10   3       73.09       65.48      6.58 o 
   0  10   3       44.90       44.83      4.88 o 
   1  10   3      130.13      125.13      9.06 o 
   2  10   3      128.73      120.66      6.32 o 
   3  10   3       78.86       68.43      5.80 o 
   4  10   3       45.57       46.00      5.10 o 
 -16   0   4       65.81       77.54      9.12 o 
 -15   0   4       19.86       23.38      6.29 o 
 -14   0   4       49.17       64.51      7.62 o 
 -13   0   4      135.18      137.30      9.92 o 
 -12   0   4        9.80        6.09      3.52 o 
 -11   0   4        0.80       -1.80      2.75 o 
 -10   0   4       21.70       25.87      4.01 o 
  -9   0   4      407.26        1.24      1.18 o 
  -8   0   4       12.19       16.35      2.76 o 
  -7   0   4      378.84      424.22     17.37 o 
  -6   0   4      442.19      567.44     22.30 o 
  -5   0   4     7005.75       -1.26      0.63 o 
  -4   0   4     2255.11     2460.27     87.86 o 
  -1   0   4      321.48      371.10     14.15 o 
   0   0   4      959.33     1051.80     37.93 o 
   1   0   4     1689.31     1701.78     60.35 o 
   2   0   4      894.01      911.06     33.38 o 
   3   0   4        4.09       14.32      1.83 o 
   4   0   4       74.90        1.02      0.80 o 
   5   0   4       43.03       37.33      3.22 o 
   6   0   4       50.05       67.86      2.56 o 
   7   0   4        1.76       -0.37      1.26 o 
   8   0   4       15.43       13.95      3.15 o 
   9   0   4      151.25      123.88      7.88 o 
  10   0   4        0.09        8.73      3.45 o 
  11   0   4        4.33       -0.61      3.60 o 
  12   0   4       37.56       21.47      5.29 o 
 -16   1   4        3.78        1.41      3.91 o 
 -15   1   4        0.19        1.01      3.25 o 
 -14   1   4       16.93       11.90      3.45 o 
 -13   1   4        0.06        1.89      2.58 o 
 -12   1   4      744.45      764.41     22.29 o 
 -11   1   4      348.63      343.40     11.58 o 
 -10   1   4      211.06      254.81      9.03 o 
  -9   1   4       10.63        9.15      2.94 o 
  -7   1   4       85.33       75.02      3.55 o 
  -6   1   4      167.23      203.72      7.42 o 
  -5   1   4      840.59      415.84     16.53 o 
  -4   1   4     2732.03     2838.57    106.95 o 
  -3   1   4      455.69      537.84     20.48 o 
  -2   1   4      676.13      765.24     28.24 o 
   0   1   4     1340.19     1246.50     35.47 o 
   1   1   4      513.53        2.54      0.75 o 
   2   1   4      198.08      179.30      5.81 o 
   3   1   4     1321.98     1321.61     34.27 o 
   4   1   4        0.01        0.24      0.81 o 
   5   1   4      367.29      377.48     11.22 o 
   6   1   4       86.26       88.00      6.07 o 
   7   1   4       67.36       61.95      5.53 o 
   8   1   4        0.09        4.48      2.87 o 
   9   1   4       17.89       17.62      4.26 o 
  10   1   4        0.78        1.91      3.59 o 
  11   1   4        1.52        0.71      2.50 o 
  12   1   4       14.49       12.35      5.37 o 
 -15   2   4      162.29      188.99      9.34 o 
 -14   2   4        0.66        1.18      3.03 o 
 -13   2   4       54.08       44.92      4.75 o 
 -12   2   4        3.73        2.48      2.78 o 
 -11   2   4       60.22       84.74      5.41 o 
 -10   2   4      499.38      547.01     16.44 o 
  -9   2   4       91.34       45.76      4.83 o 
  -8   2   4        1.79        4.47      2.32 o 
  -7   2   4     3387.57     3823.91     77.89 o 
  -6   2   4       12.26       13.22      1.51 o 
  -5   2   4      233.72      287.72     10.71 o 
  -3   2   4       41.73       60.51      2.92 o 
  -2   2   4    11699.76    14291.63    332.16 o 
  -1   2   4     4058.44     4562.44     70.18 o 
   0   2   4      706.63      713.53     18.53 o 
   1   2   4      652.10      720.91     28.26 o 
   2   2   4      165.02      159.07      8.14 o 
   3   2   4      338.91      405.16     16.95 o 
   4   2   4      619.47      660.14     26.71 o 
   5   2   4        7.46       -0.35      1.11 o 
   6   2   4       10.73        6.37      3.48 o 
   7   2   4       96.11       77.46      7.09 o 
   8   2   4       38.66       45.67      5.81 o 
   9   2   4       23.68       19.63      5.12 o 
  10   2   4      336.56      344.07     17.77 o 
  11   2   4       32.07       25.68      6.13 o 
  12   2   4        7.00        5.74      5.46 o 
 -15   3   4       52.09       66.50      6.32 o 
 -14   3   4       84.25       75.79      6.31 o 
 -13   3   4      277.52      247.51     10.26 o 
 -12   3   4      163.18      154.79      7.59 o 
 -11   3   4     1143.65     1147.62     31.93 o 
 -10   3   4     1298.55     1182.53     32.50 o 
  -9   3   4       55.99       59.55      3.52 o 
  -8   3   4      206.57       77.90      5.92 o 
  -7   3   4      530.22      592.57     12.69 o 
  -6   3   4      201.92      268.78      6.19 o 
  -5   3   4       17.49       34.82      1.39 o 
  -4   3   4     1097.49     1359.34     18.92 o 
  -3   3   4      869.64     1188.43     32.81 o 
  -2   3   4      883.78     1003.06     12.99 o 
  -1   3   4     4050.73     5042.86     67.21 o 
   0   3   4     1350.01      566.36     22.83 o 
   1   3   4      723.62      852.46     18.51 o 
   2   3   4     1127.46     1329.46     25.68 o 
   3   3   4       34.04       32.21      2.25 o 
   4   3   4       92.50       99.46      7.40 o 
   5   3   4       87.14       66.84      6.93 o 
   6   3   4      176.58      190.70     11.52 o 
   7   3   4      329.37      314.39     16.11 o 
   8   3   4        0.12        4.33      4.15 o 
   9   3   4        9.57        6.45      4.73 o 
  10   3   4        1.52        1.91      4.86 o 
  11   3   4       14.11        0.06      5.05 o 
 -15   4   4      633.67      727.48     26.58 o 
 -14   4   4        0.00       -1.04      2.51 o 
 -13   4   4       57.24       69.85      4.73 o 
 -12   4   4       69.10       57.31      4.23 o 
 -11   4   4     1680.50     1693.12     37.49 o 
 -10   4   4      312.36      236.07      6.43 o 
  -9   4   4       39.87       38.92      3.49 o 
  -8   4   4      152.93      194.19      5.01 o 
  -7   4   4     1230.72     1318.44     22.40 o 
  -6   4   4        4.81        5.70      1.16 o 
  -5   4   4       74.43       83.66      2.81 o 
  -4   4   4        5.01       11.43      1.44 o 
  -3   4   4     1503.28     1622.31     22.10 o 
  -2   4   4      112.99      120.01      2.38 o 
  -1   4   4        0.84        2.56      2.38 o 
   0   4   4     1873.89     2271.79     29.17 o 
   1   4   4     2567.96     2962.25     43.51 o 
   2   4   4      646.80      687.86     13.60 o 
   3   4   4       12.09        5.01      2.03 o 
   4   4   4     1185.64     1168.80     21.86 o 
   5   4   4     1776.37     1750.06     37.14 o 
   6   4   4      196.73      184.65     12.05 o 
   7   4   4        6.02       13.30      5.07 o 
   8   4   4       25.90       18.47      5.79 o 
   9   4   4      128.47      141.94     11.79 o 
  10   4   4       16.87       15.98      6.20 o 
  11   4   4       19.67       17.44      7.00 o 
 -14   5   4        2.38        9.69      3.24 o 
 -13   5   4        3.52        2.65      2.67 o 
 -12   5   4      274.21      267.59      8.90 o 
 -11   5   4      107.79      111.62      5.47 o 
 -10   5   4       77.43       68.81      3.81 o 
  -9   5   4       25.81       18.41      2.29 o 
  -8   5   4      156.46      155.01      4.68 o 
  -7   5   4      312.84      328.73      6.89 o 
  -6   5   4      264.54      264.60      5.68 o 
  -5   5   4        3.69        4.97      0.92 o 
  -4   5   4      236.20      258.09      4.80 o 
  -3   5   4      100.94      102.78      2.51 o 
  -2   5   4      529.63      666.55      9.39 o 
  -1   5   4        6.33        6.47      0.97 o 
   0   5   4       12.77       13.42      1.26 o 
   1   5   4      496.99      527.21      9.29 o 
   2   5   4      146.49      126.76      4.53 o 
   3   5   4       23.39       21.75      1.79 o 
   4   5   4       89.22       73.11      2.90 o 
   5   5   4       15.69       12.72      2.24 o 
   6   5   4        4.32        4.31      2.17 o 
   7   5   4        5.69       -0.70      4.83 o 
   8   5   4       40.62       55.51      4.20 o 
   9   5   4       41.94       85.04     10.65 o 
  10   5   4       14.35       14.80      6.95 o 
 -13   6   4      238.58      263.76      9.36 o 
 -12   6   4       73.75       78.21      5.33 o 
 -11   6   4       12.71       18.34      2.61 o 
 -10   6   4      105.18       89.41      4.44 o 
  -9   6   4        0.03       -0.97      1.79 o 
  -8   6   4        1.55        0.72      1.58 o 
  -7   6   4        6.40        2.63      1.57 o 
  -6   6   4      327.36      332.84     10.77 o 
  -5   6   4      257.38      262.79      7.76 o 
  -4   6   4        0.48        0.46      1.03 o 
  -3   6   4      136.80      138.66      3.24 o 
  -2   6   4        9.05       10.00      1.51 o 
  -1   6   4        0.45        4.54      1.67 o 
   0   6   4       36.21       32.79      1.96 o 
   1   6   4        2.68        0.35      1.17 o 
   2   6   4       76.63       77.55      3.35 o 
   3   6   4       46.78       50.65      2.64 o 
   4   6   4      130.29      116.89      4.33 o 
   5   6   4        1.03       -1.53      1.49 o 
   6   6   4       10.48        8.92      2.78 o 
   7   6   4       31.67       34.74      3.97 o 
   8   6   4       14.51       17.71      3.41 o 
   9   6   4       24.81       34.06      4.13 o 
  10   6   4        2.77        2.30      6.90 o 
 -12   7   4        2.84        3.16      3.40 o 
 -11   7   4       58.89       77.35      5.06 o 
 -10   7   4        2.60        0.30      2.34 o 
  -9   7   4       20.89       23.06      3.36 o 
  -8   7   4      176.17      192.69      6.59 o 
  -7   7   4       62.85       63.12      3.71 o 
  -6   7   4      274.72      262.51      7.85 o 
  -5   7   4      298.69      299.64      7.99 o 
  -4   7   4        0.03       -1.27      1.21 o 
  -3   7   4        9.92       11.63      1.68 o 
  -2   7   4       15.75       15.28      1.65 o 
  -1   7   4      132.98      129.56      3.43 o 
   0   7   4       35.15       32.62      2.57 o 
   1   7   4        0.93       -2.55      1.47 o 
   2   7   4        1.66       -0.80      1.54 o 
   3   7   4       85.44       96.31      4.00 o 
   4   7   4       11.03       10.88      2.25 o 
   5   7   4        1.60        1.18      2.68 o 
   6   7   4        5.61        6.94      2.65 o 
   7   7   4       41.90       33.86      4.53 o 
   8   7   4       27.33       30.25     10.75 o 
   9   7   4       39.12       45.23      5.22 o 
 -11   8   4        5.21       -1.51      2.88 o 
 -10   8   4       56.87       59.76      5.09 o 
  -9   8   4       25.29       29.43      4.05 o 
  -8   8   4       20.19       14.61      2.87 o 
  -7   8   4        6.19        7.28      2.52 o 
  -6   8   4        7.19        3.00      2.24 o 
  -5   8   4      311.74      300.15      8.37 o 
  -4   8   4       49.93       48.52      2.97 o 
  -3   8   4        5.01        4.63      1.69 o 
  -2   8   4      117.70      130.81      4.26 o 
  -1   8   4       14.29       11.98      1.94 o 
   0   8   4        0.08       -2.03      1.65 o 
   1   8   4        7.65        2.81      1.98 o 
   2   8   4        0.17       -2.36      1.70 o 
   3   8   4      113.54      105.99      4.54 o 
   4   8   4       60.25       71.92      5.45 o 
   5   8   4       41.54       39.61      4.89 o 
   6   8   4      119.94      123.44      9.93 o 
   7   8   4        4.65        0.11      3.88 o 
  -9   9   4       31.58       35.77      5.48 o 
  -8   9   4        8.41        3.90      2.74 o 
  -7   9   4      128.22      121.28      6.00 o 
  -6   9   4        1.50        0.63      2.54 o 
  -5   9   4       83.03       77.01      4.57 o 
  -4   9   4      491.49      496.76     10.88 o 
  -3   9   4       17.23       20.99      2.78 o 
  -2   9   4      119.66      123.41      5.27 o 
  -1   9   4      233.68      233.29      8.85 o 
   0   9   4      122.18      124.18      9.65 o 
   1   9   4       28.55       24.40      3.38 o 
   2   9   4        1.39       -1.34      2.36 o 
   3   9   4       19.42       15.14      3.69 o 
   4   9   4        0.19       -1.63      2.95 o 
   5   9   4       57.96       53.22      5.96 o 
   6   9   4        5.38       14.37      4.21 o 
  -7  10   4       31.45       40.12      4.40 o 
  -6  10   4      792.85      743.01     17.48 o 
  -5  10   4      991.63      985.99     25.04 o 
  -4  10   4       67.45       57.64      6.35 o 
  -3  10   4        6.18       14.63      6.50 o 
  -2  10   4        0.14        2.54      2.70 o 
  -1  10   4      237.86      230.24      9.25 o 
   0  10   4       82.42       68.84      4.98 o 
   1  10   4       26.85       25.49      3.75 o 
   2  10   4        0.11       -0.23      2.75 o 
   3  10   4       23.70       26.15      4.38 o 
 -16   1   5       85.36       91.82      7.25 o 
 -15   1   5       78.84       86.94      8.10 o 
 -14   1   5       19.02       24.64      5.73 o 
 -13   1   5        6.01        7.93      2.86 o 
 -12   1   5        3.85       -0.04      2.34 o 
 -11   1   5      240.65      212.76      8.31 o 
 -10   1   5      107.86       99.12      5.11 o 
  -8   1   5       17.63       23.17      1.89 o 
  -7   1   5        6.65        9.22      1.33 o 
  -6   1   5      198.00      262.94      6.48 o 
  -5   1   5      188.51      186.80     18.17 o 
  -4   1   5      180.01      205.75      5.33 o 
  -3   1   5       20.87       85.86      4.58 o 
  -2   1   5     1656.78     1864.35     31.43 o 
   1   1   5      854.45      391.50     15.52 o 
   2   1   5      319.79      352.17     10.29 o 
   3   1   5      132.16      137.17      4.77 o 
   4   1   5        4.10        6.00      1.10 o 
   5   1   5      457.13      457.92     18.73 o 
   6   1   5      487.12      454.02     18.94 o 
   7   1   5       66.84       54.55      5.63 o 
   8   1   5       16.24        8.65      3.63 o 
   9   1   5       69.76       79.12      7.30 o 
  10   1   5       55.73       62.49      7.11 o 
  11   1   5       22.92       25.71      5.81 o 
 -16   2   5      133.80      133.81      8.50 o 
 -15   2   5        7.05       20.23      8.27 o 
 -14   2   5       78.74       74.67      5.99 o 
 -13   2   5       16.07        7.06      4.34 o 
 -12   2   5      187.91      167.34      7.94 o 
 -11   2   5        2.43       10.27      3.03 o 
 -10   2   5     1942.07     1882.96     49.68 o 
  -8   2   5        0.63        0.43      1.03 o 
  -7   2   5      200.85      193.11      4.89 o 
  -6   2   5      433.02      496.11      8.79 o 
  -5   2   5      886.16     1073.82     17.88 o 
  -4   2   5      377.16      409.78     10.08 o 
  -3   2   5       93.57      127.30      2.64 o 
  -1   2   5      298.74      393.25     14.02 o 
   0   2   5      335.00      366.43     10.36 o 
   1   2   5      601.55      740.40     14.16 o 
   2   2   5       81.59       77.77      5.38 o 
   3   2   5      192.64      180.78     11.35 o 
   5   2   5     1054.18      952.18     36.99 o 
   6   2   5       60.66       53.26      6.21 o 
   7   2   5      225.62      221.66     12.17 o 
   8   2   5       28.55       27.70      5.17 o 
   9   2   5       75.81       80.87      8.34 o 
  10   2   5        0.23       -1.31      4.27 o 
  11   2   5        3.04       12.18      5.68 o 
 -15   3   5      137.25      139.62      8.31 o 
 -14   3   5        0.14       -0.94      3.86 o 
 -13   3   5      263.28      256.56     10.66 o 
 -12   3   5      587.92      553.21     28.11 o 
 -11   3   5       41.11       29.48      3.95 o 
 -10   3   5       31.04       44.42      3.19 o 
  -9   3   5       51.29       48.65      2.82 o 
  -8   3   5       14.29        5.04      2.76 o 
  -7   3   5      187.28      163.97      4.17 o 
  -6   3   5      669.29      779.26     11.37 o 
  -5   3   5     1360.41     1583.09     33.83 o 
  -4   3   5      564.33      789.58     16.36 o 
  -3   3   5      355.85      387.13      5.97 o 
  -2   3   5        1.95       16.47      3.35 o 
  -1   3   5     3734.81     4279.80     75.86 o 
   0   3   5     2994.42     3456.24     61.81 o 
   1   3   5      954.64     1188.59     50.27 o 
   2   3   5       14.88       21.82      1.33 o 
   3   3   5      187.01      184.36     10.38 o 
   4   3   5     2897.52     2967.85    108.09 o 
   5   3   5       30.29       44.48      5.90 o 
   6   3   5      158.68      117.60      9.30 o 
   7   3   5       62.75       85.05      8.31 o 
   8   3   5        1.40       14.98      4.81 o 
   9   3   5       13.88       11.58      5.21 o 
  10   3   5      308.34      332.19     18.60 o 
  11   3   5       20.37        8.71      5.91 o 
 -15   4   5      275.24      304.31     15.09 o 
 -14   4   5        0.67        1.01      2.70 o 
 -13   4   5       84.91       86.12      5.38 o 
 -12   4   5      239.53      198.74      7.37 o 
 -11   4   5       80.17       61.25      4.31 o 
 -10   4   5       74.25       87.80      3.91 o 
  -9   4   5      137.14      121.53      4.06 o 
  -8   4   5        7.27        4.50      1.32 o 
  -7   4   5      220.85      273.06      5.65 o 
  -6   4   5        0.15        0.09      0.85 o 
  -5   4   5      787.94     1024.94     27.75 o 
  -4   4   5      376.74      425.64      5.68 o 
  -3   4   5     1128.51     1312.37     18.14 o 
  -2   4   5     1211.19     1408.41     17.15 o 
  -1   4   5      113.22      144.50      3.20 o 
   0   4   5     5772.93     6443.85     86.15 o 
   1   4   5      360.99      409.79      7.33 o 
   2   4   5       61.39       69.70      3.32 o 
   3   4   5      135.98      134.72      4.50 o 
   4   4   5      795.68      711.12     30.17 o 
   5   4   5      316.91      335.66     17.30 o 
   6   4   5       32.13       34.89      6.53 o 
   8   4   5       31.82       26.62      6.61 o 
   9   4   5       60.69       64.52      9.20 o 
  10   4   5        2.15       -1.65      5.54 o 
 -14   5   5      181.03      205.46      8.59 o 
 -13   5   5       15.65       14.48      3.23 o 
 -12   5   5      101.68      135.18      6.23 o 
 -11   5   5       18.08       16.33      2.98 o 
 -10   5   5       42.53       37.99      3.11 o 
  -9   5   5       69.66       52.91      3.15 o 
  -8   5   5        5.23        4.61      1.48 o 
  -7   5   5      308.92      316.71      8.61 o 
  -6   5   5       22.20       22.03      1.46 o 
  -5   5   5      771.13      811.96     10.64 o 
  -4   5   5      168.67      190.23      4.34 o 
  -3   5   5       12.55       15.11      1.16 o 
  -2   5   5        2.45        3.27      0.80 o 
  -1   5   5       18.12       18.26      1.44 o 
   0   5   5      118.53      135.33      3.69 o 
   1   5   5        7.35        6.96      1.68 o 
   2   5   5      215.02      236.03      5.67 o 
   3   5   5        0.01       -2.22      1.27 o 
   4   5   5        0.68        0.02      1.34 o 
   5   5   5      131.21      132.09      5.96 o 
   6   5   5        3.04       -0.34      1.96 o 
   7   5   5        0.56       -8.96      4.48 o 
   9   5   5       75.60       66.24      9.83 o 
  10   5   5       17.85       17.96      7.55 o 
 -14   6   5      132.25      141.83      7.26 o 
 -13   6   5        9.19       10.87      3.26 o 
 -12   6   5       22.63       29.79      3.18 o 
 -11   6   5       25.17       28.06      3.05 o 
 -10   6   5       19.35       25.13      2.86 o 
  -9   6   5       25.38       21.23      3.03 o 
  -8   6   5        5.34        6.93      2.04 o 
  -7   6   5       60.65       67.77      3.52 o 
  -6   6   5      153.65      150.79      4.80 o 
  -5   6   5       49.00       53.17      2.29 o 
  -4   6   5       14.63       17.85      1.44 o 
  -3   6   5       10.87       12.95      1.29 o 
  -2   6   5       58.01       53.18      2.33 o 
  -1   6   5      119.56      127.17      4.47 o 
   0   6   5       31.99       36.10      4.56 o 
   1   6   5       87.00       93.83      3.75 o 
   2   6   5        1.05        2.32      1.52 o 
   3   6   5       49.22       47.40      3.11 o 
   4   6   5       28.94       26.11      2.83 o 
   5   6   5        7.45        2.81      2.01 o 
   6   6   5        4.07       -0.67      6.79 o 
   7   6   5        1.15        2.42      2.67 o 
   8   6   5        0.76       -0.84      2.59 o 
   9   6   5        0.30        2.71      5.00 o 
 -13   7   5        0.31       -3.58      3.25 o 
 -12   7   5        1.25        0.79      2.76 o 
 -11   7   5       16.49       16.26      3.27 o 
 -10   7   5       21.16       23.30      3.49 o 
  -9   7   5       20.71       20.00      2.88 o 
  -8   7   5       97.33       99.21      4.46 o 
  -7   7   5       30.83       25.17      2.72 o 
  -6   7   5        0.25       -1.50      1.59 o 
  -5   7   5      139.38      138.89      4.25 o 
  -4   7   5       87.30       93.94      3.34 o 
  -3   7   5        4.49        2.00      1.38 o 
  -2   7   5       10.36        9.67      1.51 o 
  -1   7   5       92.32       88.90      4.28 o 
   0   7   5       43.17       37.36      3.08 o 
   1   7   5        6.49        5.03      2.50 o 
   2   7   5       65.06       65.68      4.02 o 
   3   7   5       43.44       47.66      4.90 o 
   4   7   5        1.92        1.95      2.35 o 
   5   7   5       95.70       98.11      7.43 o 
   6   7   5       62.53       71.51      6.84 o 
   7   7   5        0.22       -1.96      2.90 o 
   8   7   5       43.45       51.16     10.69 o 
 -11   8   5       22.49       20.28      4.01 o 
 -10   8   5        5.69        0.40      4.62 o 
  -9   8   5       34.69       35.78      3.73 o 
  -8   8   5       41.63       43.80      3.87 o 
  -7   8   5       27.85       28.57      3.52 o 
  -6   8   5       80.24       74.93      4.26 o 
  -5   8   5        1.83        1.28      1.71 o 
  -4   8   5       50.19       53.50      5.12 o 
  -3   8   5        4.88        6.12      1.92 o 
  -2   8   5        6.28        4.21      1.80 o 
  -1   8   5       52.06       50.70      3.72 o 
   0   8   5       19.07       17.82      3.13 o 
   1   8   5       36.81       42.06      4.31 o 
   2   8   5       18.76       17.18      2.80 o 
   3   8   5      146.80      133.04     10.89 o 
   4   8   5        0.01       -1.35      2.97 o 
   5   8   5       27.96       23.30      4.12 o 
   6   8   5        3.64        8.37      4.23 o 
   7   8   5       22.39       28.14      5.56 o 
 -10   9   5       11.41       10.27      3.14 o 
  -9   9   5        1.44        1.00      2.62 o 
  -8   9   5       39.54       37.04      4.06 o 
  -7   9   5      555.82      560.83     13.91 o 
  -6   9   5      433.37      427.58     10.39 o 
  -5   9   5        1.95       -0.84      3.02 o 
  -4   9   5       13.21       14.54      2.48 o 
  -3   9   5       13.22       16.30      2.91 o 
  -2   9   5      308.26      295.91      8.22 o 
  -1   9   5       28.57       26.83      3.34 o 
   0   9   5       13.33       11.85      2.85 o 
   1   9   5        3.53       -2.23      2.37 o 
   2   9   5        0.62       -2.76      2.46 o 
   3   9   5        0.39       -3.81      3.45 o 
   4   9   5       38.56       43.64      5.58 o 
   5   9   5       40.16       41.56      6.75 o 
  -7  10   5       38.89       31.88      4.12 o 
  -6  10   5        1.15        1.83      2.97 o 
  -5  10   5      154.49      159.97     28.73 o 
  -4  10   5        5.33        7.29      2.99 o 
  -3  10   5       77.50       74.26      5.12 o 
  -2  10   5       46.33       42.90     12.45 o 
  -1  10   5        3.17       -1.11      3.03 o 
   0  10   5       11.07       13.14      3.12 o 
   1  10   5       10.80       10.61      3.13 o 
   2  10   5        0.02       -1.88      4.76 o 
 -16   0   6      188.23      190.00     13.35 o 
 -15   0   6       18.30       51.21      7.58 o 
 -14   0   6        1.60        9.00      4.44 o 
 -12   0   6       15.63        5.42      3.71 o 
 -11   0   6        5.01        5.26      3.56 o 
 -10   0   6       60.99       62.99      6.23 o 
  -9   0   6     1173.93     1240.21     47.03 o 
  -8   0   6      806.57     1097.70     28.91 o 
  -7   0   6     1026.04      787.05     29.45 o 
  -6   0   6     2719.04     3292.08     82.71 o 
  -5   0   6      308.30      346.88     14.55 o 
  -4   0   6      160.96      275.04      7.65 o 
  -3   0   6      485.50      489.29     10.33 o 
  -2   0   6     2049.12     1979.57     87.06 o 
  -1   0   6     5174.98        0.26      0.46 o 
   0   0   6        0.01        2.22      1.11 o 
   1   0   6      106.98      168.24      5.16 o 
   2   0   6      124.71      180.51      5.41 o 
   3   0   6       60.60       70.63      3.30 o 
   4   0   6        4.53        9.66      1.82 o 
   5   0   6      309.32      296.42      8.75 o 
   6   0   6       18.23       12.88      1.80 o 
   7   0   6       34.65       26.59      3.73 o 
   8   0   6       15.85        9.88      3.21 o 
   9   0   6        0.73       -1.26      3.08 o 
  10   0   6       51.31       46.35      5.77 o 
  11   0   6       23.35       24.23      5.24 o 
 -16   1   6      151.31      189.32      9.77 o 
 -15   1   6      104.52      112.26      7.23 o 
 -14   1   6       12.29       10.97      3.44 o 
 -13   1   6      171.86      199.01      8.81 o 
 -12   1   6      299.69      297.43     10.92 o 
 -11   1   6     2202.98     2205.53     57.80 o 
 -10   1   6        5.19        8.36      2.44 o 
  -9   1   6      918.91     1043.57     22.83 o 
  -8   1   6       26.38       27.73      2.18 o 
  -7   1   6      106.16      116.82      3.37 o 
  -6   1   6      380.58      401.39     21.81 o 
  -5   1   6      235.13      268.86     12.78 o 
  -4   1   6     1331.35     1639.70     23.21 o 
  -3   1   6     4832.98     5790.27     88.78 o 
  -1   1   6      949.43      300.23     12.65 o 
   0   1   6      946.25     1033.08     26.77 o 
   1   1   6      685.32      639.76     36.19 o 
   2   1   6       30.59       30.61      2.41 o 
   3   1   6       79.93       76.53      3.09 o 
   4   1   6      451.60      256.60     11.95 o 
   5   1   6      146.06      146.26      8.22 o 
   6   1   6       42.97       31.02      4.51 o 
   8   1   6       19.03       14.63      4.06 o 
   9   1   6        2.85        2.93      3.81 o 
  10   1   6       47.98       53.77      6.83 o 
  11   1   6        0.69       -3.35      4.40 o 
 -16   2   6        8.06        7.60      9.71 o 
 -15   2   6      176.41      179.76      9.21 o 
 -14   2   6        0.58       -3.82      2.94 o 
 -13   2   6      111.13      104.23      6.49 o 
 -12   2   6      242.51      222.21      9.27 o 
 -11   2   6     1243.64     1295.26     35.50 o 
 -10   2   6     1025.44     1060.44     23.51 o 
  -9   2   6      203.71      196.27      6.85 o 
  -8   2   6      214.21      189.22      4.97 o 
  -7   2   6      639.34      674.62     10.70 o 
  -6   2   6     3510.99     4242.28     66.92 o 
  -5   2   6       75.66      116.61      2.76 o 
  -4   2   6      973.43     1166.87     18.75 o 
  -3   2   6      501.10      644.09      9.22 o 
  -2   2   6      192.18      280.83      6.48 o 
  -1   2   6      158.62      110.19      3.89 o 
   0   2   6     2444.40     2734.57     56.07 o 
   1   2   6       13.90       12.24      1.43 o 
   2   2   6       57.21       81.72      5.74 o 
   3   2   6       14.88       -0.60      1.02 o 
   4   2   6      293.10       73.82      5.66 o 
   5   2   6     1896.43     1996.43     73.79 o 
   6   2   6       48.62       26.52      4.85 o 
   7   2   6        5.20        2.27      3.42 o 
   8   2   6      105.63      107.65      8.91 o 
   9   2   6        1.61        1.68      4.32 o 
  10   2   6       27.38       26.58      6.50 o 
  11   2   6        2.71        2.80      5.11 o 
 -16   3   6      159.49      159.92      9.47 o 
 -15   3   6        5.82       10.11      3.92 o 
 -14   3   6        7.55        8.23      3.56 o 
 -13   3   6        0.32        2.76      3.16 o 
 -12   3   6      330.05      309.56     11.77 o 
 -11   3   6       76.26       85.10      5.85 o 
 -10   3   6       58.93       64.28      3.41 o 
  -9   3   6        6.74        2.62      1.67 o 
  -8   3   6        9.83       14.61      1.57 o 
  -7   3   6       41.67       27.61      1.46 o 
  -6   3   6       10.40        8.67      0.90 o 
  -5   3   6      274.70      371.77      5.55 o 
  -4   3   6      869.52     1245.61     31.44 o 
  -3   3   6       57.22       85.34      1.87 o 
  -2   3   6     2911.38     3562.22     47.05 o 
  -1   3   6      422.85      432.85      8.11 o 
   0   3   6      103.48      125.41      4.04 o 
   1   3   6      120.71      107.37      3.62 o 
   2   3   6      475.49      474.59     13.38 o 
   3   3   6      173.85      144.49      9.16 o 
   4   3   6       12.38       16.62      4.45 o 
   5   3   6     1729.11     1626.00     61.92 o 
   6   3   6      359.59      351.88     17.57 o 
   7   3   6       13.67       16.13      4.76 o 
   8   3   6       42.27       43.96      7.07 o 
   9   3   6        9.12       16.83      5.86 o 
  10   3   6      100.71      131.58     11.79 o 
 -15   4   6      102.71      101.45      6.12 o 
 -14   4   6       44.33       48.02      4.42 o 
 -13   4   6       65.30       73.37      5.05 o 
 -12   4   6      208.04      202.86     10.43 o 
 -11   4   6      153.61      149.40      6.05 o 
 -10   4   6      112.44      120.19      4.19 o 
  -9   4   6        8.93        4.92      2.80 o 
  -8   4   6       90.22      102.92      3.38 o 
  -7   4   6        1.36        1.27      1.11 o 
  -6   4   6     2631.33     2782.09     32.99 o 
  -5   4   6        3.57        8.31      1.64 o 
  -4   4   6      377.41      497.91      6.19 o 
  -3   4   6      315.36      378.69      5.49 o 
  -2   4   6      771.53      889.57     13.94 o 
  -1   4   6     3879.10     4401.39     64.18 o 
   0   4   6      970.54     1053.86     20.44 o 
   1   4   6      157.63      137.38      4.79 o 
   2   4   6      173.84      164.40      6.79 o 
   3   4   6      146.56      127.14      6.80 o 
   4   4   6      514.41      530.68     24.12 o 
   5   4   6       83.25       90.94      9.17 o 
   7   4   6       25.11       20.56      5.94 o 
   8   4   6        2.82        5.77      5.52 o 
   9   4   6        3.75       -0.28      5.67 o 
  10   4   6        1.90       -0.26      5.69 o 
 -15   5   6       10.39       16.21      3.94 o 
 -14   5   6      303.20      321.92     10.68 o 
 -13   5   6       20.28       12.28      3.89 o 
 -12   5   6       16.26       15.76      3.03 o 
 -11   5   6        0.04        1.13      1.99 o 
 -10   5   6      202.87      166.68      5.25 o 
  -9   5   6      158.43      140.77      4.29 o 
  -8   5   6       42.92       45.74      2.62 o 
  -7   5   6       43.06       43.81      2.47 o 
  -6   5   6      180.82      203.51      4.39 o 
  -5   5   6      232.21      315.86      5.36 o 
  -4   5   6      558.62      607.88      8.28 o 
  -3   5   6       74.17       85.89      2.47 o 
  -2   5   6      115.74      124.48      5.30 o 
  -1   5   6      226.27      262.34      5.58 o 
   0   5   6       19.78       30.55      2.12 o 
   1   5   6     1707.64     1813.38     30.04 o 
   2   5   6       21.54       24.30      2.57 o 
   3   5   6       77.95       90.17      4.14 o 
   4   5   6       96.91       97.27      5.14 o 
   5   5   6        9.70        7.04      2.62 o 
   6   5   6      427.49      442.80     22.93 o 
   7   5   6        3.04       15.60      6.29 o 
   8   5   6        9.33        0.39      5.80 o 
 -14   6   6       60.74       80.68      8.20 o 
 -13   6   6       21.64       19.49      3.93 o 
 -12   6   6       57.74       66.96      4.51 o 
 -11   6   6      153.60      153.63      8.53 o 
 -10   6   6      247.77      215.99      7.01 o 
  -9   6   6        0.03       -0.03      1.66 o 
  -8   6   6      132.92      123.45      4.61 o 
  -7   6   6        8.60        6.02      1.92 o 
  -6   6   6       57.22       65.67      2.95 o 
  -5   6   6      378.29      401.40      6.24 o 
  -4   6   6      409.70      443.98      6.68 o 
  -3   6   6        3.66        4.68      1.20 o 
  -2   6   6      219.32      232.68      4.81 o 
  -1   6   6        5.02        5.70      1.73 o 
   0   6   6       11.29       11.97      1.77 o 
   1   6   6       95.18      119.06      4.26 o 
   2   6   6        1.13       -3.28      2.86 o 
   3   6   6      398.05      406.03      9.61 o 
   4   6   6       79.84       76.37      4.22 o 
   5   6   6        5.78        5.43      2.68 o 
   6   6   6      107.40      107.94      6.23 o 
   7   6   6        3.61        4.88      3.12 o 
   8   6   6        1.48       17.29     10.97 o 
 -13   7   6        4.50       10.10      3.47 o 
 -12   7   6        1.18        2.60      2.86 o 
 -11   7   6        2.03        4.42      2.84 o 
 -10   7   6       75.54       74.99      5.37 o 
  -9   7   6       54.43       55.14      4.02 o 
  -8   7   6      229.40      230.31      6.69 o 
  -7   7   6      256.59      260.94      7.07 o 
  -6   7   6       23.39       30.67      2.34 o 
  -5   7   6        5.61        5.15      1.44 o 
  -4   7   6        0.13        5.62      2.24 o 
  -3   7   6        1.15       -0.18      1.40 o 
  -2   7   6      226.53      225.25      5.72 o 
  -1   7   6       80.34       79.88      4.72 o 
   0   7   6      527.07      536.00     12.20 o 
   1   7   6      323.37      327.41      8.67 o 
   2   7   6       56.71       59.41      4.21 o 
   3   7   6      114.07      126.84      5.35 o 
   4   7   6       29.04       24.44      3.26 o 
   5   7   6        3.11        0.19      2.42 o 
   6   7   6       13.12        7.30      3.52 o 
   7   7   6        1.78       -0.64      5.96 o 
 -12   8   6      156.56      175.02      7.94 o 
 -11   8   6        8.33        4.43      3.20 o 
 -10   8   6       29.41       31.23      3.70 o 
  -9   8   6       14.65       12.29      2.87 o 
  -8   8   6      222.82      229.64      7.09 o 
  -7   8   6       71.91       64.84      4.06 o 
  -6   8   6      202.18      188.30      5.29 o 
  -5   8   6      732.63      754.58     14.68 o 
  -4   8   6        0.76        5.04      1.85 o 
  -3   8   6        9.36        9.60      1.96 o 
  -2   8   6      128.25      112.35      5.27 o 
  -1   8   6      427.44      399.85     10.32 o 
   0   8   6       18.32       14.95      2.73 o 
   1   8   6        4.76        6.36      2.32 o 
   2   8   6       12.27       10.48      2.99 o 
   3   8   6        8.03        2.88      4.33 o 
   4   8   6        2.95        0.19      3.95 o 
   5   8   6       24.47       26.03      4.13 o 
   6   8   6        4.26       10.62      4.56 o 
 -10   9   6       60.65       65.32      4.98 o 
  -9   9   6        1.69       -1.82      2.67 o 
  -8   9   6      349.44      350.56      9.47 o 
  -7   9   6      783.41      781.71     16.16 o 
  -6   9   6      227.28      214.10      6.99 o 
  -5   9   6      162.09      170.18      6.62 o 
  -4   9   6        1.14        6.40      3.56 o 
  -3   9   6       98.96      100.21      4.83 o 
  -2   9   6      130.71      119.30      5.81 o 
  -1   9   6       15.43       14.29      2.94 o 
   0   9   6       89.27       91.94      5.11 o 
   1   9   6       13.29       15.51      3.04 o 
   2   9   6      113.56      115.61      5.86 o 
   3   9   6       45.42       34.40      5.21 o 
   4   9   6      231.03      254.02     11.24 o 
  -7  10   6       11.21       11.21      3.46 o 
  -6  10   6      184.26      186.33      8.98 o 
  -5  10   6       21.22       20.63      7.75 o 
  -4  10   6       60.23       65.15      5.63 o 
  -3  10   6       15.88       12.75      6.35 o 
  -2  10   6      203.26      187.07      8.49 o 
  -1  10   6        0.01       -3.23      2.61 o 
   0  10   6       19.20        9.91      5.07 o 
   1  10   6       68.28       64.18      5.03 o 
 -17   1   7       88.61       92.36      7.54 o 
 -16   1   7      126.27      158.28     12.51 o 
 -15   1   7        0.22       28.31      5.28 o 
 -14   1   7       60.34       61.26      5.47 o 
 -13   1   7       98.07       93.77      6.22 o 
 -12   1   7     1766.55     1715.18     46.16 o 
 -11   1   7      221.45      243.42      9.77 o 
 -10   1   7      166.44      150.31      5.22 o 
  -9   1   7      750.92      777.86     17.72 o 
  -8   1   7      314.06      399.70      8.52 o 
  -7   1   7        4.23        5.45      1.11 o 
  -6   1   7      206.45      223.95      4.20 o 
  -5   1   7     2966.79     3520.86     46.42 o 
  -4   1   7       74.79       77.54      1.68 o 
  -3   1   7       99.43       98.64      2.50 o 
  -2   1   7       29.57       22.20      2.34 o 
  -1   1   7      112.01      142.08      3.95 o 
   0   1   7     3575.15     4048.91    118.02 o 
   1   1   7       44.75       61.16      2.74 o 
   2   1   7      118.21      121.06      6.84 o 
   3   1   7       69.24       72.64      3.86 o 
   4   1   7      175.93      163.39      8.71 o 
   5   1   7      177.57      192.54     10.20 o 
   6   1   7       92.00       78.19      6.68 o 
   7   1   7       46.85       35.78      5.20 o 
   8   1   7       34.11       30.30      5.08 o 
   9   1   7        3.28        7.81      4.28 o 
  10   1   7       27.06       32.48      5.96 o 
 -16   2   7      115.65      114.10     12.38 o 
 -15   2   7       24.24       26.57      5.73 o 
 -14   2   7        4.37        0.93      6.33 o 
 -13   2   7      343.52      338.36     25.38 o 
 -12   2   7      101.19      127.97      6.90 o 
 -11   2   7      285.26      265.10      7.77 o 
 -10   2   7      285.75      289.78      7.27 o 
  -9   2   7       30.40       24.95      1.99 o 
  -8   2   7     1632.25     1802.06     26.77 o 
  -7   2   7      258.49      328.98      5.51 o 
  -6   2   7      313.23      381.53      6.91 o 
  -5   2   7      403.24      467.25      7.51 o 
  -4   2   7      456.82      621.96      8.25 o 
  -3   2   7      312.48      436.73      6.78 o 
  -2   2   7       49.74       65.45      2.63 o 
  -1   2   7      459.86      492.88     13.96 o 
   0   2   7     1056.19     1164.57     24.56 o 
   1   2   7        1.04        1.90      1.44 o 
   2   2   7       29.46        9.14      2.15 o 
   3   2   7      127.55        1.28      1.38 o 
   4   2   7      686.15      684.36     27.99 o 
   5   2   7      779.24      779.15     31.59 o 
   6   2   7        3.23        2.37      3.34 o 
   7   2   7        3.65       -0.45      3.68 o 
   8   2   7      174.31      173.47     11.86 o 
   9   2   7       81.41       94.41      9.22 o 
  10   2   7        1.33       -2.48      4.79 o 
 -16   3   7        5.91        4.76      4.35 o 
 -15   3   7        2.16        9.12      6.06 o 
 -14   3   7       28.19       44.55      5.34 o 
 -13   3   7       41.11       39.16      4.90 o 
 -12   3   7       11.63       14.01      3.57 o 
 -11   3   7      331.17      318.45      9.20 o 
 -10   3   7        0.87        1.44      1.56 o 
  -9   3   7       20.44       15.13      1.68 o 
  -8   3   7       12.91        9.59      1.42 o 
  -7   3   7      158.82      150.82      2.84 o 
  -6   3   7      390.26      414.69      7.02 o 
  -5   3   7      321.09      351.66      5.07 o 
  -4   3   7       24.12       55.73      4.23 o 
  -3   3   7      495.32      599.83      8.07 o 
  -2   3   7      194.97      218.88      4.80 o 
  -1   3   7      183.17      172.35      5.47 o 
   0   3   7      218.20      212.49      7.24 o 
   1   3   7      197.64      213.60      5.39 o 
   2   3   7      128.53      117.16      4.65 o 
   3   3   7       26.30       33.15      5.15 o 
   4   3   7      165.89      154.74     10.36 o 
   5   3   7        3.72        9.37      4.13 o 
   6   3   7        0.03        8.98      4.14 o 
   7   3   7        7.15       17.46      5.31 o 
   8   3   7        0.09        1.12      4.64 o 
   9   3   7       19.77       19.41      6.47 o 
  10   3   7        7.90        5.66      5.55 o 
 -16   4   7      478.75      539.21     15.58 o 
 -15   4   7       13.85        7.21      3.19 o 
 -14   4   7       37.87       27.89      4.89 o 
 -13   4   7      231.66      228.39     10.32 o 
 -12   4   7      318.50      356.19     10.35 o 
 -11   4   7      464.64      451.36     10.63 o 
 -10   4   7      114.41      121.71      4.77 o 
  -9   4   7      492.20      507.51      9.29 o 
  -8   4   7     1545.39     1606.94     24.78 o 
  -7   4   7      574.13      590.53      8.77 o 
  -6   4   7       48.97       59.57      2.25 o 
  -5   4   7     2087.81     2346.45     25.40 o 
  -4   4   7      578.59      749.45     10.82 o 
  -3   4   7     1636.32     1770.99     21.00 o 
  -2   4   7      540.78      622.03     13.90 o 
  -1   4   7       78.79       60.02      3.57 o 
   0   4   7      459.07      473.72     16.63 o 
   1   4   7       50.51       58.39      3.80 o 
   2   4   7        2.55        2.02      1.31 o 
   3   4   7      611.54      623.23     17.95 o 
   4   4   7       19.00       24.41      5.70 o 
   5   4   7       95.05       99.42      9.42 o 
   6   4   7        0.85        3.73      4.49 o 
   7   4   7        0.63        9.42      5.45 o 
   8   4   7       23.14       26.17      6.91 o 
   9   4   7       48.30       49.96      8.80 o 
 -15   5   7      310.18      347.99     11.56 o 
 -14   5   7       27.23       23.91      4.81 o 
 -13   5   7       15.95       18.66      3.41 o 
 -12   5   7        1.32        2.94      2.17 o 
 -11   5   7      243.74      228.19      6.40 o 
 -10   5   7       25.17       20.59      2.40 o 
  -9   5   7       16.63       17.12      1.99 o 
  -8   5   7      638.18      627.95     11.16 o 
  -7   5   7      111.93      103.38      4.32 o 
  -6   5   7      556.78      639.20     12.17 o 
  -5   5   7       35.81       55.43      5.39 o 
  -4   5   7      179.41      199.02      3.91 o 
  -3   5   7       63.05       83.72      3.67 o 
  -2   5   7      538.23      572.98      8.67 o 
  -1   5   7      225.53      243.09      5.29 o 
   0   5   7      410.60      449.65      9.08 o 
   1   5   7     1228.66     1376.89     30.24 o 
   2   5   7        7.47        8.96      1.91 o 
   3   5   7        1.66       -0.91      1.53 o 
   4   5   7        0.00       -2.92      1.81 o 
   5   5   7      245.55      262.12      9.57 o 
   6   5   7       62.34       66.66      4.40 o 
   7   5   7       27.61       23.96      6.94 o 
   8   5   7        0.01        4.86      6.21 o 
 -14   6   7      197.70      244.03     11.18 o 
 -13   6   7      335.24      341.41     10.66 o 
 -12   6   7      149.69      160.59      6.94 o 
 -11   6   7      168.59      149.28      6.68 o 
 -10   6   7       52.91       45.78      3.24 o 
  -9   6   7       44.83       49.42      3.28 o 
  -8   6   7      236.07      233.06      6.42 o 
  -7   6   7       51.91       48.92      2.62 o 
  -6   6   7      109.94      111.32      3.50 o 
  -5   6   7        7.70        7.93      1.26 o 
  -4   6   7      893.50      957.45     12.61 o 
  -3   6   7       96.18      150.74      9.19 o 
  -2   6   7        0.46        3.57      1.59 o 
  -1   6   7        1.17        0.92      1.97 o 
   0   6   7      158.48      171.70      5.21 o 
   1   6   7     1514.84     1621.47     30.81 o 
   2   6   7       20.34       19.76      2.37 o 
   3   6   7        2.38        1.79      1.71 o 
   4   6   7       34.69       35.59      4.01 o 
   5   6   7        4.78        8.09      2.88 o 
   6   6   7        2.64       -0.38      4.47 o 
   7   6   7       10.70        4.52      4.53 o 
   8   6   7        0.35        7.53      7.21 o 
 -13   7   7       32.52       24.93      7.59 o 
 -12   7   7        4.53        4.99      3.22 o 
 -11   7   7      263.01      298.12     10.26 o 
 -10   7   7       24.75       20.24      2.85 o 
  -9   7   7      165.21      167.68      5.84 o 
  -8   7   7       17.05       14.50      2.49 o 
  -7   7   7        2.74        6.01      1.74 o 
  -6   7   7     2203.91     2215.11     33.84 o 
  -5   7   7        2.82        4.06      1.39 o 
  -4   7   7      128.02      136.32      3.71 o 
  -3   7   7       74.99       68.52      3.81 o 
  -2   7   7        6.94        6.51      2.09 o 
  -1   7   7       18.44       21.12      3.56 o 
   0   7   7        5.64        5.47      2.34 o 
   1   7   7      150.69      149.99      7.16 o 
   2   7   7      302.68      316.46      9.77 o 
   3   7   7        3.37        3.33      2.38 o 
   4   7   7        1.55       -2.02      2.25 o 
   5   7   7      116.21      133.76      7.71 o 
   6   7   7       45.52       46.63      5.24 o 
   7   7   7        6.66        3.77      3.51 o 
 -12   8   7        2.05        2.91      3.32 o 
 -11   8   7        0.01       -2.13      2.99 o 
 -10   8   7       15.82       11.46      2.96 o 
  -9   8   7       29.95       25.91      3.95 o 
  -8   8   7      305.08      301.91      8.24 o 
  -7   8   7      300.24      297.93      8.13 o 
  -6   8   7      578.37      598.28     11.33 o 
  -5   8   7       64.60       72.50      3.85 o 
  -4   8   7        3.86        3.31      1.65 o 
  -3   8   7        1.87        2.25      1.88 o 
  -2   8   7      217.57      213.14      7.19 o 
  -1   8   7      285.81      259.79      8.02 o 
   0   8   7       10.16       11.37      2.55 o 
   1   8   7       20.83       22.30      2.99 o 
   2   8   7        5.33        7.29      2.83 o 
   3   8   7        7.21       15.50      6.50 o 
   4   8   7        2.23       -2.53      4.97 o 
   5   8   7       55.17       85.01      8.18 o 
 -10   9   7      148.78      156.61      7.04 o 
  -9   9   7        0.06        1.64      2.64 o 
  -8   9   7      103.96       93.23      5.42 o 
  -7   9   7       12.48       11.42      3.46 o 
  -6   9   7        6.28        5.16      2.30 o 
  -5   9   7        5.33        3.84      2.71 o 
  -4   9   7       77.64       75.05      4.06 o 
  -3   9   7       85.37       89.47      5.98 o 
  -2   9   7       14.94       15.41      2.94 o 
  -1   9   7       53.37       51.57      4.27 o 
   0   9   7        0.00        0.31      2.42 o 
   1   9   7        7.80        7.79      2.82 o 
   2   9   7        6.20        7.09      7.61 o 
   3   9   7      129.03      129.98      8.33 o 
  -7  10   7       24.61       27.33      4.74 o 
  -6  10   7        2.02       -0.01      3.34 o 
  -5  10   7        8.71        6.97      3.14 o 
  -4  10   7        0.02        1.56      2.73 o 
  -3  10   7        1.53       -2.69      3.99 o 
  -2  10   7       22.47       23.99      3.60 o 
  -1  10   7       10.39       12.10      3.26 o 
   0  10   7        7.18        3.67      3.08 o 
 -17   0   8       44.79       61.53      9.20 o 
 -16   0   8       50.36       29.06      7.26 o 
 -15   0   8      623.18      629.63     28.89 o 
 -14   0   8      351.53      439.75     21.49 o 
 -13   0   8      321.27      273.74     15.09 o 
 -12   0   8      294.45      255.74     14.08 o 
 -11   0   8     5666.04     5796.19    207.71 o 
 -10   0   8     5946.79     6257.95    156.21 o 
  -9   0   8     1666.74     1088.04     40.46 o 
  -8   0   8      238.16      260.13     11.34 o 
  -7   0   8       41.01       61.37      3.81 o 
  -6   0   8     9593.24    11490.58    195.31 o 
  -5   0   8     2713.96     3463.52     53.78 o 
  -4   0   8        0.09        1.35      0.62 o 
  -3   0   8      593.28      728.49     28.81 o 
  -2   0   8      487.28      719.86     30.93 o 
   0   0   8     2957.40     3138.04    112.13 o 
   1   0   8      984.47     1045.45     45.47 o 
   2   0   8      806.49      805.20     33.00 o 
   3   0   8        4.45       -0.35      1.66 o 
   4   0   8      152.35      116.85      6.57 o 
   5   0   8     2147.67     2155.52     78.10 o 
   6   0   8     1119.58     1082.34     40.85 o 
   7   0   8       52.12       42.91      5.03 o 
   8   0   8      369.83      436.31     19.25 o 
   9   0   8       70.33       59.07      6.55 o 
  10   0   8      110.03      128.33      9.86 o 
 -17   1   8       80.56       74.39      7.38 o 
 -16   1   8      244.89      285.21     17.99 o 
 -15   1   8      313.21      381.26     14.29 o 
 -14   1   8      164.85      159.77      8.31 o 
 -13   1   8       81.74       79.30     10.67 o 
 -12   1   8       49.45       38.81      4.44 o 
 -11   1   8      572.26      528.86     13.02 o 
 -10   1   8      548.09      576.18     13.98 o 
  -9   1   8      318.95      336.64      7.68 o 
  -8   1   8       33.87       40.28      1.90 o 
  -7   1   8      127.93      163.51      3.29 o 
  -6   1   8      471.70      627.03     21.28 o 
  -5   1   8      166.56      235.26      3.49 o 
  -4   1   8      645.27      797.18     14.49 o 
  -3   1   8       23.46       29.43      2.09 o 
  -2   1   8     3223.77     3648.58     74.67 o 
  -1   1   8     1125.27     1338.02     34.90 o 
   0   1   8      155.16      128.22      3.86 o 
   1   1   8        6.43        9.31      1.14 o 
   2   1   8       36.51       27.86      1.90 o 
   3   1   8     1051.29     1182.49     44.54 o 
   4   1   8      831.67      828.86     32.33 o 
   5   1   8      919.37      890.92     34.86 o 
   6   1   8      318.66      303.24     14.83 o 
   7   1   8        5.01        7.90      4.06 o 
   8   1   8        0.08        5.32      4.18 o 
   9   1   8       15.09       19.82      5.27 o 
 -17   2   8        8.16        0.25      4.11 o 
 -16   2   8        7.46        5.64      5.69 o 
 -15   2   8        6.14       26.19      5.78 o 
 -14   2   8       98.15      113.70      7.28 o 
 -13   2   8       41.34       36.48      4.66 o 
 -12   2   8       39.33       47.43      4.71 o 
 -11   2   8       51.22       49.13      3.75 o 
 -10   2   8      274.14      275.08      8.01 o 
  -9   2   8      109.07      111.10      3.81 o 
  -8   2   8        0.03       -0.56      0.68 o 
  -7   2   8      474.42      523.57      7.99 o 
  -6   2   8       18.95       21.98      1.19 o 
  -5   2   8      882.08      953.93     12.33 o 
  -4   2   8       29.98       32.31      1.18 o 
  -3   2   8       11.67       61.41      4.75 o 
  -2   2   8       10.35       11.44      1.34 o 
  -1   2   8        1.48        6.13      1.14 o 
   0   2   8      330.67      335.27     15.28 o 
   1   2   8      156.67      169.13      9.91 o 
   2   2   8        7.16       -0.11      1.29 o 
   3   2   8      426.68      379.53     17.28 o 
   4   2   8      331.05      325.04     15.71 o 
   5   2   8        0.05        3.90      3.35 o 
   6   2   8        7.71        6.29      3.94 o 
   7   2   8        0.00       -7.06      3.53 o 
   8   2   8        0.03        1.94      4.41 o 
   9   2   8       74.56       81.31      9.06 o 
 -16   3   8        2.98        4.11      4.17 o 
 -15   3   8        4.59        8.74      3.97 o 
 -14   3   8       19.80       15.39      6.90 o 
 -13   3   8        2.18        3.37      7.39 o 
 -12   3   8        8.31       10.41      2.50 o 
 -11   3   8      115.17      120.13      4.66 o 
 -10   3   8       39.13       42.44      2.90 o 
  -9   3   8       37.87       40.48      2.03 o 
  -8   3   8        6.96       11.07      1.11 o 
  -7   3   8       80.72       79.22      2.38 o 
  -6   3   8        0.25        1.15      0.82 o 
  -5   3   8        4.89        9.69      0.91 o 
  -4   3   8      489.17      553.55      8.11 o 
  -3   3   8       69.71       90.20      2.16 o 
  -2   3   8     1011.51     1119.16     19.04 o 
  -1   3   8       39.22       32.80      2.08 o 
   0   3   8        2.27        0.56      0.93 o 
   1   3   8      173.18      170.00      6.97 o 
   2   3   8       87.63       85.40      3.26 o 
   3   3   8      483.38      484.37     21.94 o 
   4   3   8      198.50      183.13     11.40 o 
   5   3   8        0.83        3.27      3.70 o 
   6   3   8       94.10       91.99      8.98 o 
   7   3   8       34.41       44.06      7.29 o 
   8   3   8        8.60        9.40      5.76 o 
   9   3   8        9.09        2.53      5.42 o 
 -16   4   8       32.97       26.47      4.25 o 
 -15   4   8       13.73       14.08      4.56 o 
 -14   4   8        6.97       10.08      4.09 o 
 -13   4   8       14.89       12.71      2.93 o 
 -12   4   8        9.59       18.71      3.01 o 
 -11   4   8        3.82        2.77      2.00 o 
 -10   4   8      123.00      119.01      4.27 o 
  -9   4   8       29.11       27.60      2.11 o 
  -8   4   8        0.42        0.07      1.06 o 
  -7   4   8      576.83      599.65      8.81 o 
  -6   4   8        0.35        1.73      0.73 o 
  -5   4   8      700.00      768.94     10.06 o 
  -4   4   8        0.88        1.01      0.57 o 
  -3   4   8      184.26      225.12      3.98 o 
  -2   4   8      230.64      233.14      4.94 o 
  -1   4   8       21.66       31.27      2.78 o 
   0   4   8       82.66       92.09     11.65 o 
   1   4   8        1.75        0.89      1.91 o 
   2   4   8      386.07      335.66     10.94 o 
   3   4   8      117.64      113.59      5.23 o 
   4   4   8       33.51       27.49      6.14 o 
   5   4   8        0.98       -1.38      4.11 o 
   6   4   8        9.49       10.77      5.80 o 
   7   4   8        4.98        4.70      5.52 o 
   8   4   8        9.99       17.39      6.68 o 
 -15   5   8        4.86        5.47      3.34 o 
 -14   5   8       66.57       74.26      5.44 o 
 -13   5   8       20.68       25.34      3.07 o 
 -12   5   8       28.64       28.25      3.62 o 
 -11   5   8       36.03       34.17      2.94 o 
 -10   5   8       57.46       59.12      3.13 o 
  -9   5   8       31.87       31.59      2.56 o 
  -8   5   8        0.10        0.47      1.28 o 
  -7   5   8       19.82       24.63      1.79 o 
  -6   5   8      246.82      266.25      4.57 o 
  -5   5   8       97.87      102.99      2.66 o 
  -4   5   8       32.73       37.74      1.51 o 
  -3   5   8       10.22       12.31      1.09 o 
  -2   5   8      160.25      170.72      4.76 o 
  -1   5   8       22.06       19.83      1.96 o 
   0   5   8     1279.90     1364.01     26.10 o 
   1   5   8      109.62      115.93      4.95 o 
   2   5   8      105.21       98.89      4.50 o 
   3   5   8       83.32       74.37      7.55 o 
   4   5   8       46.27       52.74      5.27 o 
   5   5   8      255.28      265.97      9.81 o 
   6   5   8        1.87        0.10      5.51 o 
   7   5   8       54.73       60.17      9.52 o 
   8   5   8       24.34       29.08      8.52 o 
 -14   6   8        4.92       11.82      4.05 o 
 -13   6   8       31.43       27.83      3.84 o 
 -12   6   8       39.08       38.42      4.08 o 
 -11   6   8       20.91       20.70      3.46 o 
 -10   6   8        6.12        6.23      2.07 o 
  -9   6   8      412.71      397.07      9.12 o 
  -8   6   8       86.54       84.50      4.12 o 
  -7   6   8      293.65      361.43      7.45 o 
  -6   6   8      104.60      102.71      3.18 o 
  -5   6   8     1516.22     1594.52     19.97 o 
  -4   6   8     1404.15     1548.54     20.00 o 
  -3   6   8       38.19       70.88     13.71 o 
  -2   6   8        0.39        2.92      2.33 o 
  -1   6   8     2308.25     2322.09     38.43 o 
   0   6   8     1926.54     2003.93     33.58 o 
   1   6   8        0.28        0.00      1.69 o 
   2   6   8        8.00        4.83      1.88 o 
   3   6   8        2.39        4.12      1.90 o 
   4   6   8      372.26      385.29     18.17 o 
   5   6   8       17.67       18.25      3.48 o 
   6   6   8       34.22       39.75      9.52 o 
   7   6   8       11.24       12.47      6.74 o 
 -13   7   8      207.03      230.84      9.05 o 
 -12   7   8      265.78      254.13     11.46 o 
 -11   7   8      144.20      139.46      5.65 o 
 -10   7   8       40.59       34.66      3.39 o 
  -9   7   8       43.81       40.24      3.38 o 
  -8   7   8        8.12       10.32      2.33 o 
  -7   7   8      899.77      905.29     15.49 o 
  -6   7   8      772.02      811.34     14.16 o 
  -5   7   8       47.02       44.68      2.52 o 
  -4   7   8       21.30       23.20      1.97 o 
  -3   7   8       35.81       36.54      2.45 o 
  -2   7   8       97.91      101.42      5.24 o 
  -1   7   8       19.43       23.70      2.77 o 
   0   7   8       22.34       36.45      3.21 o 
   1   7   8      274.21      264.38      8.89 o 
   2   7   8      121.34      125.97      6.02 o 
   3   7   8        0.90        2.04      2.48 o 
   4   7   8        0.55        1.52      3.14 o 
   5   7   8       55.36       73.95      6.29 o 
   6   7   8       19.39       17.65      4.03 o 
 -12   8   8       20.21       19.89      4.05 o 
 -11   8   8        0.18       -3.41      2.56 o 
 -10   8   8       32.98       31.50      3.44 o 
  -9   8   8        3.87        5.50      2.52 o 
  -8   8   8        1.94       -0.80      2.16 o 
  -7   8   8      159.87      156.95      6.03 o 
  -6   8   8       24.80       32.25      4.71 o 
  -5   8   8       81.46       78.16      3.72 o 
  -4   8   8       18.46       19.03      2.17 o 
  -3   8   8       11.01       10.67      2.67 o 
  -2   8   8      268.54      246.53      8.09 o 
  -1   8   8       69.35       71.49      6.87 o 
   0   8   8        0.01        0.75      2.21 o 
   1   8   8        0.17        3.40      2.56 o 
   2   8   8       41.70       60.92      5.16 o 
   3   8   8        0.15        3.27      3.19 o 
   4   8   8      113.36      124.14      7.09 o 
   5   8   8        0.18       -0.65      4.26 o 
 -10   9   8       31.50       34.25      3.84 o 
  -9   9   8       59.66       57.37      5.02 o 
  -8   9   8       23.00       18.85      3.17 o 
  -7   9   8        8.19        5.84      2.86 o 
  -6   9   8      114.39      114.20      5.57 o 
  -5   9   8        4.39        1.20      2.63 o 
  -4   9   8       75.27       78.90      9.31 o 
  -3   9   8        0.28        0.85      2.19 o 
  -2   9   8        6.37        2.57      3.20 o 
  -1   9   8       34.02       33.67      4.08 o 
   0   9   8       34.25       32.31      3.69 o 
   1   9   8        4.51        2.22      3.44 o 
   2   9   8       40.70       43.11      5.73 o 
   3   9   8       56.09       46.76      7.52 o 
  -7  10   8        0.27        0.06      3.33 o 
  -6  10   8       34.47       34.67      4.09 o 
  -5  10   8       10.71        9.28      3.75 o 
  -4  10   8        3.17        2.32      4.05 o 
  -3  10   8        8.84        5.49      3.18 o 
  -2  10   8        2.03       -3.39      2.69 o 
  -1  10   8      109.35      105.59      6.17 o 
 -17   1   9       11.94        5.86      4.29 o 
 -16   1   9       84.55       94.01     15.22 o 
 -15   1   9       16.63       36.26      5.21 o 
 -14   1   9       37.06       30.63      6.97 o 
 -13   1   9       19.75       17.47      4.10 o 
 -12   1   9      484.13      507.53     25.16 o 
 -11   1   9      536.61      489.57     12.47 o 
 -10   1   9        2.69        2.95      3.18 o 
  -9   1   9      463.84      504.65      9.31 o 
  -8   1   9        0.14        4.10      0.78 o 
  -7   1   9      254.06      269.93      4.07 o 
  -6   1   9      273.39      435.45     12.48 o 
  -5   1   9     1683.56     1979.17     24.52 o 
  -4   1   9       47.86      110.20      4.93 o 
  -3   1   9     1260.36     1532.53     24.23 o 
  -2   1   9      152.91      152.76      4.50 o 
  -1   1   9      101.96      136.19      8.99 o 
   0   1   9      823.55      920.52     32.22 o 
   1   1   9        0.86        0.58      1.03 o 
   2   1   9      166.92      193.73      6.67 o 
   3   1   9      215.06      185.72      6.50 o 
   4   1   9      708.71      682.06     27.58 o 
   5   1   9      106.33      107.86      8.05 o 
   6   1   9       38.31       37.71      5.46 o 
   7   1   9      227.30      239.28     13.35 o 
   8   1   9       18.64       25.83      5.40 o 
   9   1   9        8.28       10.17      4.96 o 
 -17   2   9        7.33        7.86      5.29 o 
 -16   2   9       19.60       12.46      4.28 o 
 -15   2   9        0.30       64.05      8.63 o 
 -14   2   9       38.76       43.06      4.99 o 
 -13   2   9      186.88      170.53      8.40 o 
 -12   2   9        7.79        5.00      2.25 o 
 -11   2   9      692.40      737.66     17.73 o 
 -10   2   9      744.30      800.80     12.97 o 
  -9   2   9        9.70        5.88      0.97 o 
  -8   2   9      539.88      526.06      8.39 o 
  -7   2   9       32.08       56.28      4.83 o 
  -6   2   9      147.38      206.99      3.21 o 
  -5   2   9      443.87      530.25      7.97 o 
  -4   2   9      173.00      212.47      3.70 o 
  -3   2   9      356.12      416.20      7.75 o 
  -2   2   9      617.57      608.58     17.34 o 
  -1   2   9       59.83       69.27      3.74 o 
   0   2   9       87.08       88.78      6.21 o 
   1   2   9       45.94       56.59      3.06 o 
   2   2   9       61.53       59.88      3.41 o 
   3   2   9       55.61       54.39      6.09 o 
   4   2   9       11.76       16.72      4.33 o 
   5   2   9       56.12       38.09      5.88 o 
   6   2   9        0.86       -6.61      3.31 o 
   7   2   9        1.27        4.52      4.59 o 
   8   2   9       13.45       15.91      5.49 o 
   9   2   9        1.63        2.58      4.74 o 
 -17   3   9       13.36        7.84      4.67 o 
 -16   3   9        5.42       10.51      4.28 o 
 -15   3   9        0.93        2.77      3.66 o 
 -14   3   9       47.46       43.71      5.40 o 
 -13   3   9        0.00       -0.59      2.27 o 
 -12   3   9       64.40       68.06      4.43 o 
 -11   3   9       54.43       57.74      3.77 o 
 -10   3   9       54.34       69.85      3.28 o 
  -9   3   9        3.67        1.05      1.20 o 
  -8   3   9       13.56        5.58      1.30 o 
  -7   3   9       51.75       48.12      1.81 o 
  -6   3   9      197.28      197.95      3.47 o 
  -5   3   9       16.45       27.40      2.44 o 
  -4   3   9      406.84      434.00      5.92 o 
  -3   3   9       95.93      114.45      2.80 o 
  -2   3   9      115.69      139.75      5.15 o 
   0   3   9      245.35      241.74     11.94 o 
   1   3   9      105.66      106.07      3.87 o 
   2   3   9       82.94       96.22      3.60 o 
   3   3   9      226.44      223.21     13.10 o 
   4   3   9        0.53        0.25      3.52 o 
   5   3   9       23.30       21.61      5.59 o 
   6   3   9       50.28       43.15      7.25 o 
   7   3   9        4.30        9.98      5.62 o 
   8   3   9        1.62        0.18      5.37 o 
 -16   4   9        5.10        1.10      4.38 o 
 -15   4   9        6.58        5.08      4.00 o 
 -14   4   9       15.63       13.26      4.31 o 
 -13   4   9        1.62        1.27      2.61 o 
 -12   4   9       53.81       60.41      5.57 o 
 -11   4   9       15.77       18.31      3.02 o 
 -10   4   9      202.88      210.68      5.75 o 
  -9   4   9       22.21       20.41      1.70 o 
  -8   4   9       34.22       34.19      1.58 o 
  -7   4   9        0.15        0.46      0.83 o 
  -6   4   9        3.70        3.74      0.87 o 
  -5   4   9      363.23      394.68      6.05 o 
  -4   4   9       39.14       55.40      2.72 o 
  -3   4   9       57.55       63.98      2.90 o 
  -2   4   9       62.45       83.65      3.14 o 
  -1   4   9      508.37      538.95     37.62 o 
   0   4   9      273.31      285.24      7.99 o 
   1   4   9       16.88       14.82      2.56 o 
   2   4   9       11.52        9.91      5.87 o 
   3   4   9      123.20      108.41      5.33 o 
   4   4   9      387.92      380.61     19.83 o 
   5   4   9      136.77      122.47     10.84 o 
   6   4   9       33.71       58.01      8.52 o 
   7   4   9       17.82       22.93      6.97 o 
   8   4   9       56.12       72.32     10.31 o 
 -16   5   9        1.72        0.03      3.29 o 
 -15   5   9       17.78       26.54      5.09 o 
 -14   5   9       80.12       89.21      8.33 o 
 -13   5   9       20.22       15.56      2.92 o 
 -12   5   9      321.21      295.04     13.80 o 
 -11   5   9       94.23       81.94      4.10 o 
 -10   5   9      408.30      383.73     11.14 o 
  -9   5   9        5.23        7.19      1.88 o 
  -8   5   9      203.83      204.39      5.16 o 
  -7   5   9      217.29      243.79      4.72 o 
  -6   5   9      591.39      625.34      8.29 o 
  -5   5   9       14.70        8.39      1.02 o 
  -4   5   9        1.18       -1.22      0.84 o 
  -3   5   9       93.77      103.65      6.29 o 
  -2   5   9      359.69      351.39      7.57 o 
  -1   5   9      279.03      281.96      7.40 o 
   0   5   9      177.13      198.09      6.71 o 
   1   5   9      137.54      125.79      5.72 o 
   2   5   9      259.06      270.87     10.06 o 
   3   5   9       11.05       11.47      2.68 o 
   4   5   9       79.94       77.08      5.08 o 
   5   5   9        6.62        6.61      2.49 o 
   6   5   9        2.24        3.18      5.80 o 
   7   5   9       23.63       51.03      9.40 o 
 -15   6   9      168.35      175.24      9.92 o 
 -14   6   9       12.02       14.96      3.59 o 
 -13   6   9      306.01      302.15     16.05 o 
 -12   6   9      158.84      147.93      6.27 o 
 -11   6   9        8.97       10.66      2.38 o 
 -10   6   9        0.35        0.55      1.82 o 
  -9   6   9       80.74       75.71      4.11 o 
  -8   6   9      267.58      255.73      6.11 o 
  -7   6   9      696.91      728.36     10.84 o 
  -6   6   9     1782.64     1816.77     23.90 o 
  -5   6   9        0.01        0.95      1.07 o 
  -4   6   9        6.22        6.80      1.36 o 
  -3   6   9        5.51        5.92      2.84 o 
  -2   6   9      208.25      252.40      7.29 o 
  -1   6   9        0.25       -0.83      3.35 o 
   0   6   9      102.27      116.68      4.93 o 
   1   6   9       18.33       14.94      2.30 o 
   2   6   9      181.50      202.29      6.28 o 
   3   6   9      213.40      241.95     10.06 o 
   4   6   9       56.94       63.43      5.25 o 
   5   6   9       18.02       23.94      3.82 o 
   6   6   9      164.21      190.76     14.64 o 
 -14   7   9      123.77      139.45      7.30 o 
 -13   7   9       46.95       60.62      5.40 o 
 -12   7   9       50.46       47.87      4.34 o 
 -11   7   9      185.17      173.68      6.25 o 
 -10   7   9      222.97      217.54      6.82 o 
  -9   7   9      305.34      297.17      8.00 o 
  -8   7   9      364.08      377.19      8.08 o 
  -7   7   9      415.38      410.49      8.57 o 
  -6   7   9      441.12      475.64      8.54 o 
  -5   7   9       57.61       59.23      2.36 o 
  -4   7   9       83.78       83.48      3.36 o 
  -3   7   9      313.19      306.71      7.92 o 
  -2   7   9        2.13        4.41      2.08 o 
  -1   7   9      494.21      468.53     11.32 o 
   0   7   9        8.72        3.83      2.64 o 
   1   7   9     1038.03     1062.03     24.76 o 
   2   7   9       45.38       50.82      3.72 o 
   3   7   9      214.70      250.52     10.88 o 
   4   7   9      171.53      223.59     10.27 o 
   5   7   9      102.02       95.81      6.93 o 
 -12   8   9        0.18       -0.76      2.80 o 
 -11   8   9       90.43       89.44      5.05 o 
 -10   8   9       36.59       37.44      3.64 o 
  -9   8   9       29.44       25.75      3.26 o 
  -8   8   9        4.27        3.33      1.98 o 
  -7   8   9       93.92       95.45      5.40 o 
  -6   8   9        5.00        6.42      2.09 o 
  -5   8   9      229.00      227.86      6.44 o 
  -4   8   9       61.10       62.77      3.82 o 
  -3   8   9       53.36       54.56      3.68 o 
  -2   8   9        2.10        4.70      2.41 o 
  -1   8   9       46.52       44.28      4.31 o 
   0   8   9       49.11       49.98      3.98 o 
   1   8   9      406.59      390.22     11.96 o 
   2   8   9      143.22      147.41      8.07 o 
   3   8   9       71.94       69.71      5.85 o 
   4   8   9       10.00        7.16      4.74 o 
 -10   9   9       64.06       56.76      5.09 o 
  -9   9   9       15.52       17.82      3.21 o 
  -8   9   9       64.44       57.88      4.38 o 
  -7   9   9        0.64        0.80      2.46 o 
  -6   9   9       34.09       39.99      4.10 o 
  -5   9   9        8.66       14.43      3.13 o 
  -4   9   9       48.67       44.87      3.65 o 
  -3   9   9       17.83       20.04      2.93 o 
  -2   9   9       67.43       67.68      4.83 o 
  -1   9   9        3.30       -0.87      2.54 o 
   0   9   9       34.82       24.81      4.42 o 
   1   9   9        1.17        0.26      2.98 o 
   2   9   9       18.37       24.20      7.07 o 
  -6  10   9        3.02        1.90      3.06 o 
  -5  10   9        2.73       -0.80      3.98 o 
  -4  10   9       11.04        7.78      4.60 o 
  -3  10   9        8.32       10.54      2.94 o 
  -2  10   9       13.36        9.99      2.96 o 
 -17   0  10       68.23       75.21      9.98 o 
 -16   0  10       32.61       25.83      6.87 o 
 -15   0  10       63.66       57.27      8.33 o 
 -14   0  10      900.69      928.98     39.14 o 
 -13   0  10      239.59      283.43     15.88 o 
 -12   0  10      204.65      202.20      8.10 o 
 -11   0  10      511.04      452.06     14.24 o 
 -10   0  10        5.33       11.55      2.50 o 
  -9   0  10      967.80     1037.56     19.31 o 
  -8   0  10     1555.54     1757.35     28.29 o 
  -7   0  10       58.57       73.04      2.87 o 
  -6   0  10      118.11      180.44      5.61 o 
  -5   0  10      854.79     1063.41     19.31 o 
  -4   0  10      385.53      444.21     11.07 o 
  -3   0  10        0.12        0.71      1.07 o 
  -2   0  10      288.46      304.19     13.89 o 
   1   0  10       55.82       67.04      5.44 o 
   2   0  10       17.83       13.48      2.94 o 
   3   0  10      477.90      546.75     22.28 o 
   4   0  10     2863.03     2776.85    100.39 o 
   5   0  10      406.94      399.12     17.38 o 
   6   0  10       93.13      106.61      7.60 o 
   7   0  10        5.51        4.66      3.75 o 
   8   0  10       89.01      106.34      8.46 o 
 -17   1  10       62.20       65.78     12.02 o 
 -16   1  10        5.18        7.58      3.90 o 
 -15   1  10      122.36      127.65      7.96 o 
 -14   1  10        9.45        2.04      3.32 o 
 -13   1  10      545.68      573.62     27.72 o 
 -12   1  10      951.14      902.00     21.02 o 
 -11   1  10       98.14       89.86      3.86 o 
 -10   1  10      664.69      654.43     10.69 o 
  -9   1  10        2.36        2.49      0.91 o 
  -8   1  10      130.13      125.89      2.48 o 
  -7   1  10      780.35      854.96     11.34 o 
  -6   1  10      381.11      429.68      5.85 o 
  -5   1  10      578.54      732.09     10.59 o 
  -4   1  10       60.02       79.19      2.96 o 
  -3   1  10      398.73      417.73     19.50 o 
  -2   1  10      103.82       93.99      5.28 o 
  -1   1  10     3413.24     1300.45     48.30 o 
   1   1  10        4.63        7.75      3.70 o 
   2   1  10      187.22      196.10     12.75 o 
   3   1  10        0.88        4.03      1.73 o 
   4   1  10      622.65      632.09     17.94 o 
   5   1  10       29.49       35.09      5.14 o 
   6   1  10      568.71      596.88     25.73 o 
   7   1  10       15.20       18.09      4.91 o 
   8   1  10        0.03        4.47      4.46 o 
 -17   2  10      177.72      202.52     10.55 o 
 -16   2  10       83.32      133.26      8.43 o 
 -14   2  10        1.99        2.39      4.65 o 
 -13   2  10      240.46      265.65     10.64 o 
 -12   2  10      369.27      376.11     10.74 o 
 -11   2  10        0.63        1.85      1.58 o 
 -10   2  10     2481.30     2397.73     35.61 o 
  -9   2  10      100.75      107.83      2.89 o 
  -8   2  10      764.03      778.67     11.48 o 
  -7   2  10      270.55      303.14      4.37 o 
  -6   2  10      363.28      365.53      5.82 o 
  -5   2  10     1698.75     2038.83     25.41 o 
  -4   2  10       36.67       40.82      1.71 o 
  -3   2  10       12.16       10.67      1.36 o 
  -2   2  10       96.36       72.99      4.06 o 
   0   2  10        0.27        0.12      1.49 o 
   1   2  10      386.04      397.68     12.19 o 
   2   2  10       85.90       74.29      4.07 o 
   3   2  10        0.27        0.31      3.16 o 
   4   2  10       59.99       57.25      6.88 o 
   5   2  10      136.51      123.29      9.68 o 
   6   2  10      152.33      159.03     11.43 o 
   7   2  10       10.15        7.75      4.91 o 
   8   2  10        8.25        4.02      5.26 o 
 -17   3  10      116.60      166.85      9.88 o 
 -16   3  10       26.88       59.21      9.50 o 
 -15   3  10        1.36        1.64      3.70 o 
 -14   3  10       76.17       79.24      8.94 o 
 -13   3  10       26.22       25.83      4.62 o 
 -12   3  10       16.80       19.46      3.04 o 
 -11   3  10      169.61      191.16      5.42 o 
 -10   3  10     1594.89     1590.37     24.35 o 
  -9   3  10      583.50      563.96      9.61 o 
  -8   3  10       46.14       41.59      1.69 o 
  -7   3  10       28.73       32.24      1.87 o 
  -6   3  10       27.67       38.27      2.18 o 
  -5   3  10      111.12      129.19      2.78 o 
  -4   3  10      225.44      253.96      4.33 o 
  -3   3  10     1016.33     1082.68     20.77 o 
  -1   3  10       13.48       18.97      2.59 o 
   0   3  10      204.41      230.74      8.38 o 
   1   3  10      167.32      147.74      6.26 o 
   2   3  10       62.14       70.42      4.31 o 
   3   3  10       21.76       26.07      5.54 o 
   4   3  10       11.01       14.21      4.97 o 
   5   3  10       12.33        6.15      4.87 o 
   6   3  10       48.88       48.35      7.91 o 
   7   3  10       48.88       42.37      8.00 o 
   8   3  10        6.24        4.78      5.26 o 
 -16   4  10       43.08       60.55      6.96 o 
 -15   4  10        1.38        1.79      5.10 o 
 -14   4  10        5.65        7.59      3.01 o 
 -13   4  10        2.92        2.37      2.93 o 
 -12   4  10       14.00       15.68      2.60 o 
 -11   4  10      214.92      207.96      5.97 o 
 -10   4  10      289.13      285.78      6.21 o 
  -9   4  10      254.32      213.50      4.67 o 
  -8   4  10        2.26        0.56      1.02 o 
  -7   4  10        0.49        0.29      0.87 o 
  -6   4  10      464.77      580.85      8.57 o 
  -5   4  10       34.41       40.91      1.75 o 
  -4   4  10      354.00      348.63      6.03 o 
  -3   4  10        5.29        6.21      1.77 o 
  -2   4  10       17.97       13.65      1.85 o 
  -1   4  10      201.63      195.46      7.86 o 
   0   4  10        0.25       -0.42      1.22 o 
   1   4  10      220.00      217.35      6.66 o 
   2   4  10       24.50       22.98      2.31 o 
   3   4  10        1.30       -0.91      1.52 o 
   4   4  10       38.89       37.70      7.21 o 
   5   4  10       27.48       31.90      7.17 o 
   6   4  10        4.01       -7.06      4.67 o 
   7   4  10        5.06        0.52      6.13 o 
 -16   5  10        2.55        6.46      4.37 o 
 -15   5  10       50.99       60.46      6.48 o 
 -14   5  10       61.77       71.82      6.24 o 
 -13   5  10       13.68       15.88      3.27 o 
 -12   5  10        5.34        3.07      2.40 o 
 -11   5  10      339.44      301.42      7.71 o 
 -10   5  10        4.55        1.44      1.84 o 
  -9   5  10      110.10      105.64      3.84 o 
  -8   5  10       98.12       89.60      3.13 o 
  -7   5  10      453.53      445.96      6.47 o 
  -6   5  10     2645.76     2712.29     30.52 o 
  -5   5  10       12.42        8.26      1.08 o 
  -4   5  10       28.10      128.15     22.13 o 
  -3   5  10        3.83        4.22      2.52 o 
  -2   5  10       72.61       58.97      3.05 o 
  -1   5  10      656.98      696.74     18.67 o 
   0   5  10      240.50      216.92      7.29 o 
   1   5  10        3.11       -0.10      2.55 o 
   2   5  10        4.12        5.52      2.56 o 
   3   5  10       15.58       15.99      5.23 o 
   4   5  10      106.39      124.11      6.57 o 
   5   5  10       43.12       56.61      5.87 o 
   6   5  10        0.65        1.17      6.17 o 
 -15   6  10        3.82        6.32      6.45 o 
 -14   6  10        0.89       -1.56      2.89 o 
 -13   6  10        8.29        3.05      2.63 o 
 -12   6  10        3.01       -0.78      2.27 o 
 -11   6  10      165.56      144.58      5.49 o 
 -10   6  10       21.31       21.83      2.68 o 
  -9   6  10       18.50       20.13      2.15 o 
  -8   6  10      239.09      229.50      5.81 o 
  -7   6  10       19.22       20.91      1.84 o 
  -6   6  10     1123.97     1156.86     14.78 o 
  -5   6  10       84.89       77.54      3.10 o 
  -4   6  10       83.44      126.13      5.57 o 
  -3   6  10      291.41      279.35      6.31 o 
  -2   6  10       88.72       68.17      3.14 o 
  -1   6  10       77.56       67.49      3.92 o 
   0   6  10      170.14      183.37      6.99 o 
   1   6  10      109.29      105.49      5.36 o 
   2   6  10        5.22       -4.34      7.12 o 
   3   6  10       50.13       66.98      5.54 o 
   4   6  10        0.75       -1.10      3.85 o 
   5   6  10      103.80      143.52      7.80 o 
   6   6  10        0.64       22.31      6.97 o 
 -14   7  10       30.73       38.47      4.82 o 
 -13   7  10       96.84       98.94      9.70 o 
 -12   7  10       43.73       43.83      3.79 o 
 -11   7  10        2.71        3.46      2.40 o 
 -10   7  10       11.25       11.94      2.66 o 
  -9   7  10      296.78      303.87      7.62 o 
  -8   7  10        4.86        5.78      1.95 o 
  -7   7  10       89.14       90.00      4.51 o 
  -6   7  10        8.14       13.05      3.30 o 
  -5   7  10      447.79      437.11      9.40 o 
  -4   7  10      270.08      258.85      6.91 o 
  -3   7  10        2.82        2.74      1.85 o 
  -2   7  10       42.08       43.73      3.10 o 
  -1   7  10       41.47       37.26      3.33 o 
   0   7  10      207.33      200.15      7.76 o 
   1   7  10      355.43      363.18     10.89 o 
   2   7  10        0.19        0.25      2.29 o 
   3   7  10      219.89      265.90     11.67 o 
   4   7  10       64.15       60.06      9.61 o 
 -12   8  10      197.26      180.90      6.90 o 
 -11   8  10        0.13        1.71      2.61 o 
 -10   8  10       22.34       19.81      3.16 o 
  -9   8  10       13.06       18.48      3.04 o 
  -8   8  10       12.42        8.65      2.34 o 
  -7   8  10        0.59       -2.22      2.14 o 
  -6   8  10       18.10       31.19      7.04 o 
  -5   8  10      135.70      136.60      5.00 o 
  -4   8  10      634.48      604.54     12.72 o 
  -3   8  10        2.26        3.40      2.12 o 
  -2   8  10        2.13       -2.93      1.90 o 
  -1   8  10       68.69       70.60      4.64 o 
   0   8  10      638.58      641.39     17.13 o 
   1   8  10      184.68      183.36      7.86 o 
   2   8  10       12.93       16.70      7.18 o 
   3   8  10       11.43       12.64      5.03 o 
 -10   9  10       20.48       15.27      3.28 o 
  -9   9  10      139.06      130.05      6.93 o 
  -8   9  10       47.74       44.65      3.94 o 
  -7   9  10      299.50      292.10      7.77 o 
  -6   9  10       61.46       51.46      4.40 o 
  -5   9  10       62.64       64.19      5.58 o 
  -4   9  10        1.61        1.43      2.41 o 
  -3   9  10        5.23       11.70      3.97 o 
  -2   9  10       11.38       13.40      2.80 o 
  -1   9  10        3.73        7.71      2.65 o 
   0   9  10       52.64       51.80      5.06 o 
   1   9  10      130.76      143.33      7.67 o 
  -5  10  10        3.98        2.14      4.28 o 
  -4  10  10       14.02       17.23      3.73 o 
 -18   1  11       34.33       53.51      8.53 o 
 -17   1  11       18.60       31.69     11.64 o 
 -16   1  11      194.98      192.21     13.85 o 
 -15   1  11       14.73        7.76      3.78 o 
 -14   1  11       82.94       79.78      6.48 o 
 -13   1  11       20.49       22.56      2.99 o 
 -12   1  11       40.07       41.38      2.88 o 
 -11   1  11      122.28      129.67      4.68 o 
 -10   1  11      199.40      212.90      4.39 o 
  -9   1  11        1.57        3.84      0.89 o 
  -8   1  11       64.73       57.89      1.78 o 
  -7   1  11      242.70      295.49      4.71 o 
  -6   1  11       49.98       71.33      1.88 o 
  -5   1  11       58.60       48.91      1.94 o 
  -4   1  11       12.89       15.26      1.13 o 
  -3   1  11      185.60      196.02      5.72 o 
   0   1  11        8.54        9.49      2.04 o 
   1   1  11       35.41       25.47      2.77 o 
   2   1  11        0.51       -0.08      1.71 o 
   3   1  11      526.52      510.15     15.17 o 
   4   1  11       68.42       55.06      5.93 o 
   5   1  11      147.22      143.66      6.32 o 
   6   1  11       49.49       45.92      6.38 o 
   7   1  11       11.45       19.88      5.46 o 
 -17   2  11       36.67       40.18      6.10 o 
 -16   2  11       49.97       55.55     10.44 o 
 -15   2  11      275.57      279.45     11.92 o 
 -14   2  11        1.64       -1.50      2.31 o 
 -13   2  11       46.30       44.43      3.82 o 
 -12   2  11      733.20      764.32     21.44 o 
 -11   2  11      377.39      378.36      7.30 o 
 -10   2  11     1393.02     1397.24     19.64 o 
  -9   2  11       44.85       51.76      2.11 o 
  -8   2  11       12.75       14.60      1.05 o 
  -7   2  11     1301.41     1435.09     17.42 o 
  -6   2  11      506.08      565.09      8.65 o 
  -5   2  11       13.36       23.61      3.88 o 
  -4   2  11      155.22      193.71      6.22 o 
  -3   2  11       56.66       57.98      5.13 o 
  -2   2  11      237.79      286.73      9.38 o 
  -1   2  11      120.54      108.65      5.26 o 
   0   2  11      131.76      144.71      6.26 o 
   1   2  11      731.21      749.71     40.59 o 
   2   2  11       76.16       67.77      8.69 o 
   3   2  11      110.22       96.03      4.88 o 
   4   2  11      263.64      262.69     14.65 o 
   5   2  11      650.22      663.21     29.18 o 
   6   2  11        0.15       -2.75      4.26 o 
   7   2  11       46.31       48.46      7.43 o 
 -17   3  11       32.94       76.93      7.46 o 
 -16   3  11        0.00        0.38      3.97 o 
 -15   3  11      526.73      542.86     21.81 o 
 -14   3  11        6.83        1.80      2.68 o 
 -13   3  11      150.98      149.30      6.63 o 
 -12   3  11      356.98      345.41     10.52 o 
 -11   3  11      666.13      665.87     11.49 o 
 -10   3  11       41.01       53.11      2.64 o 
  -9   3  11      272.94      280.08      4.97 o 
  -8   3  11      131.96      128.02      2.96 o 
  -7   3  11       41.45       35.20      2.28 o 
  -6   3  11        0.31        8.84      2.57 o 
  -5   3  11      370.09      371.28      5.73 o 
  -4   3  11       67.45       84.50      3.55 o 
  -3   3  11       19.59       14.22      1.73 o 
  -2   3  11      248.82      237.12      8.62 o 
  -1   3  11       23.14       20.65      2.18 o 
   0   3  11       95.89       76.07      4.81 o 
   1   3  11       13.49       12.25      2.45 o 
   2   3  11       16.59       14.51      2.53 o 
   3   3  11        0.31        0.07      1.98 o 
   4   3  11        2.49       12.01      5.18 o 
   5   3  11        1.52        2.62      5.02 o 
   6   3  11        2.69        2.30      5.36 o 
   7   3  11        2.71        4.15      5.75 o 
 -17   4  11       17.84       22.57      5.50 o 
 -16   4  11      172.96      168.78     10.02 o 
 -15   4  11       75.31       81.49      5.41 o 
 -14   4  11        1.69        1.86      2.85 o 
 -13   4  11        2.62        2.33      2.78 o 
 -12   4  11       93.57       78.01      9.68 o 
 -11   4  11      214.27      199.65      5.50 o 
 -10   4  11      636.25      622.25     10.85 o 
  -9   4  11        0.00       -1.97      1.14 o 
  -8   4  11       27.34       27.19      1.64 o 
  -7   4  11      190.23      190.29      3.61 o 
  -6   4  11       45.51       87.59      8.34 o 
  -5   4  11     1069.97     1075.01     15.59 o 
  -4   4  11        1.52        0.62      1.41 o 
  -3   4  11        2.26        3.04      1.56 o 
  -2   4  11      367.96      358.85      9.82 o 
  -1   4  11      213.18      172.22      6.02 o 
   0   4  11       30.03       39.95      3.00 o 
   1   4  11        1.13        2.80      2.17 o 
   2   4  11       70.35       73.34      4.98 o 
   3   4  11        1.94        0.09      2.18 o 
   4   4  11        1.64       -6.43      4.35 o 
   5   4  11        9.61        5.98      5.81 o 
   6   4  11        1.32        2.81      5.98 o 
 -16   5  11       24.05       23.97      7.73 o 
 -15   5  11        1.42        4.70      3.23 o 
 -14   5  11       23.24       27.19      3.96 o 
 -13   5  11      318.74      325.82      9.45 o 
 -12   5  11       49.05       38.59      3.27 o 
 -11   5  11       79.13       68.90      3.89 o 
 -10   5  11      176.44      186.26      5.09 o 
  -9   5  11       37.65       35.06      2.53 o 
  -8   5  11      562.62      558.11      8.21 o 
  -7   5  11     1632.98     1631.50     19.08 o 
  -6   5  11        3.05        6.56      1.95 o 
  -5   5  11      137.13      123.38      3.86 o 
  -4   5  11       25.16       20.62      5.50 o 
  -3   5  11        4.69        8.62      1.99 o 
  -2   5  11      129.52      123.48      5.52 o 
  -1   5  11       19.34        8.89      2.29 o 
   0   5  11      257.50      224.20      6.28 o 
   1   5  11      139.44      137.39      6.72 o 
   2   5  11       84.81       82.00      4.41 o 
   3   5  11       20.80       17.72      5.09 o 
   4   5  11      226.25      298.07     11.28 o 
   5   5  11       75.47      101.63      6.08 o 
   6   5  11        1.30       -1.70      6.53 o 
 -15   6  11      192.08      191.91      8.46 o 
 -14   6  11       70.03       77.53      5.91 o 
 -13   6  11       15.98       11.46      3.10 o 
 -12   6  11       54.76       47.85      3.69 o 
 -11   6  11        5.53        3.37      2.20 o 
 -10   6  11       18.99       15.19      2.12 o 
  -9   6  11       19.47       16.32      2.15 o 
  -8   6  11      496.73      498.72      8.78 o 
  -7   6  11       90.14       91.42      2.83 o 
  -6   6  11       50.91       52.53      2.24 o 
  -5   6  11       26.54       26.67      2.10 o 
  -4   6  11        1.06        3.61      1.78 o 
  -3   6  11      218.75      201.16      5.89 o 
  -2   6  11      286.46      260.35      6.69 o 
  -1   6  11       47.22       50.19      3.78 o 
   0   6  11       84.62       85.98      4.16 o 
   1   6  11        0.99       -0.08      1.80 o 
   2   6  11      140.18      147.56      6.18 o 
   3   6  11      169.96      185.63      7.02 o 
   4   6  11        0.38        1.34      4.72 o 
   5   6  11        0.07        9.88      3.31 o 
 -14   7  11       11.82       12.56      3.35 o 
 -13   7  11        5.25        5.89      2.85 o 
 -12   7  11       33.17       31.44      3.55 o 
 -11   7  11        7.96        6.95      2.55 o 
 -10   7  11       16.98       12.77      2.71 o 
  -9   7  11       13.64        8.70      2.15 o 
  -8   7  11        0.04        0.94      1.72 o 
  -7   7  11       36.39       36.87      2.37 o 
  -6   7  11       14.82       14.71      2.17 o 
  -5   7  11       98.06      100.47      4.05 o 
  -4   7  11        1.85        1.72      2.15 o 
  -3   7  11        2.52       -0.84      1.80 o 
  -2   7  11        1.78        3.07      1.93 o 
  -1   7  11       33.57       33.20      3.16 o 
   0   7  11       53.15       45.97      3.62 o 
   1   7  11        1.31        2.33      2.04 o 
   2   7  11       73.35       74.05     10.31 o 
   3   7  11       16.66       16.84      3.28 o 
   4   7  11       24.17       28.72      3.70 o 
 -12   8  11      171.42      150.99      6.50 o 
 -11   8  11        8.18        8.97      3.18 o 
 -10   8  11       27.66       23.78      3.28 o 
  -9   8  11        2.99        2.80      2.11 o 
  -8   8  11        0.32       -1.25      2.11 o 
  -7   8  11        0.78        1.81      1.80 o 
  -6   8  11      103.57      101.65      4.50 o 
  -5   8  11      128.15      119.04      6.62 o 
  -4   8  11      121.75      114.26      6.23 o 
  -3   8  11       13.75       13.50      2.60 o 
  -2   8  11        8.46        9.47      2.43 o 
  -1   8  11      467.80      475.45     12.00 o 
   0   8  11      138.02      132.05      5.82 o 
   1   8  11       12.13       12.96      2.83 o 
   2   8  11       65.38       67.05      4.75 o 
 -10   9  11       35.14       28.15      4.74 o 
  -9   9  11       33.92       28.17      5.73 o 
  -8   9  11       11.53        8.11      2.44 o 
  -7   9  11       39.03       37.95      4.06 o 
  -6   9  11       41.09       43.72      4.04 o 
  -5   9  11       51.52       53.37      4.50 o 
  -4   9  11       12.73       10.58      3.21 o 
  -3   9  11        3.21        2.22      2.49 o 
  -2   9  11       47.73       44.40      4.19 o 
  -1   9  11       42.72       47.54      4.07 o 
   0   9  11       45.17       40.41      4.11 o 
 -18   0  12       17.54       39.37      8.72 o 
 -17   0  12        5.50       20.76      7.18 o 
 -16   0  12       73.17       81.36     10.04 o 
 -15   0  12       15.59       17.10      5.86 o 
 -14   0  12      511.29      516.07     24.95 o 
 -13   0  12      170.08      168.50      7.86 o 
 -12   0  12     1118.60     1151.83     34.62 o 
 -11   0  12      136.81      157.26      4.99 o 
 -10   0  12       39.42       27.68      3.56 o 
  -9   0  12      229.79      249.87      6.24 o 
  -8   0  12      372.26      411.92      8.01 o 
  -7   0  12     3167.31     3495.36     54.75 o 
  -6   0  12       62.54       68.21      3.56 o 
  -5   0  12      585.98      749.38     49.27 o 
  -4   0  12      239.32      264.12      8.64 o 
  -3   0  12      409.49      364.17     16.87 o 
  -2   0  12        0.01        1.59      2.36 o 
  -1   0  12        7.86        7.37      2.74 o 
   0   0  12       91.87       62.53      6.07 o 
   1   0  12      392.89      345.66     15.90 o 
   2   0  12       51.11       37.19      4.95 o 
   3   0  12       95.22      139.54      8.79 o 
   4   0  12       42.42       25.96      4.53 o 
   5   0  12       59.88       55.78      6.01 o 
   6   0  12        0.00       -5.19      3.16 o 
   7   0  12        1.06       -0.38      3.90 o 
 -18   1  12       15.61       12.23      5.58 o 
 -17   1  12       41.02       52.62      6.38 o 
 -16   1  12        4.21       11.13      4.22 o 
 -15   1  12       42.76       43.58      5.40 o 
 -14   1  12        0.27       -1.96      2.28 o 
 -13   1  12        5.87        6.34      2.21 o 
 -12   1  12      410.21      403.96      9.69 o 
 -11   1  12        0.53       -0.64      1.24 o 
 -10   1  12        0.33        1.08      0.93 o 
  -9   1  12        0.69       -0.07      0.76 o 
  -8   1  12       35.70       37.77      1.79 o 
  -7   1  12      152.23      168.58      3.30 o 
  -6   1  12        0.68        0.39      0.58 o 
  -5   1  12      200.76      214.12      4.68 o 
  -4   1  12      433.77      484.47     11.61 o 
  -3   1  12        0.27       -0.11      1.17 o 
  -2   1  12       58.32       51.95      5.94 o 
  -1   1  12      175.13      155.81      9.72 o 
   0   1  12      170.69      175.54      7.19 o 
   1   1  12       31.10       29.38      3.20 o 
   2   1  12       54.14       53.15      4.05 o 
   3   1  12       33.15       40.46      3.65 o 
   4   1  12       33.02       32.15      5.81 o 
   5   1  12       34.67       40.04      6.46 o 
   6   1  12        0.61        3.06      4.35 o 
   7   1  12       43.72       47.17      7.11 o 
 -18   2  12        0.28        0.56      5.64 o 
 -17   2  12        0.28       11.17      4.76 o 
 -16   2  12      248.01      245.66     11.68 o 
 -15   2  12       15.96       22.27      4.68 o 
 -14   2  12       24.84       19.80      3.80 o 
 -13   2  12      323.77      330.35     10.23 o 
 -12   2  12      637.63      691.93     18.67 o 
 -11   2  12      955.58     1001.65     14.70 o 
 -10   2  12        5.09        2.91      1.19 o 
  -9   2  12      108.82      113.08      2.71 o 
  -8   2  12      502.23      549.76      7.97 o 
  -7   2  12      715.52      806.71     11.21 o 
  -6   2  12      345.90      374.29      6.12 o 
  -5   2  12      186.42      241.88      5.42 o 
  -4   2  12        0.99        0.20      0.92 o 
  -3   2  12       84.93       65.02      3.46 o 
  -2   2  12       22.47       18.91      2.77 o 
  -1   2  12      318.42      299.52     10.38 o 
   0   2  12      286.38      296.08     16.49 o 
   1   2  12      145.77      160.66      6.82 o 
   2   2  12       85.61       70.97      4.59 o 
   3   2  12       40.09       34.24      3.44 o 
   4   2  12      554.84      538.12     16.39 o 
   5   2  12      428.96      523.47     24.55 o 
   6   2  12       10.92       18.13      5.97 o 
 -17   3  12      319.52      337.16     14.63 o 
 -16   3  12       40.11       45.11      5.96 o 
 -15   3  12        0.03        6.40      3.44 o 
 -14   3  12        0.36        0.16      2.65 o 
 -13   3  12        0.22        7.02      2.82 o 
 -12   3  12      341.92      334.54      6.97 o 
 -11   3  12     1514.30     1417.24     22.21 o 
 -10   3  12      160.41      211.06      4.98 o 
  -9   3  12        6.59       10.73      1.21 o 
  -8   3  12       54.98       68.49      3.97 o 
  -7   3  12      117.92      117.17      3.13 o 
  -6   3  12      327.11      298.65      5.85 o 
  -5   3  12        0.15        1.43      0.99 o 
  -4   3  12      302.61      360.20      8.58 o 
  -3   3  12      724.66      781.93     18.23 o 
  -2   3  12     1135.16     1228.87     27.10 o 
  -1   3  12      526.08      530.68     16.44 o 
   0   3  12      182.34      221.36      8.71 o 
   1   3  12        0.90        1.02      2.02 o 
   2   3  12        0.45        0.33      3.43 o 
   3   3  12        2.30        1.97      2.17 o 
   5   3  12      343.41      420.01     22.13 o 
   6   3  12      301.19      364.39     20.66 o 
 -17   4  12       54.93       64.38      7.12 o 
 -16   4  12        0.47        6.71      6.06 o 
 -15   4  12        0.34        4.44      3.77 o 
 -14   4  12        8.16        9.09      3.94 o 
 -13   4  12        0.25        0.65      3.33 o 
 -12   4  12       70.84       54.39      3.86 o 
 -11   4  12       84.96       80.39      3.38 o 
 -10   4  12      776.82      732.78     12.30 o 
  -9   4  12       93.04       87.19      3.01 o 
  -8   4  12       88.08       73.90      2.42 o 
  -7   4  12      824.49      832.28     10.95 o 
  -6   4  12     1525.67     1640.53     22.41 o 
  -5   4  12     1021.70     1095.45     16.97 o 
  -4   4  12        0.05       -1.27      1.43 o 
  -3   4  12       10.46        8.11      2.13 o 
  -2   4  12      543.84      461.98     12.07 o 
  -1   4  12       19.74        9.56      2.12 o 
   0   4  12       14.04        8.25      4.21 o 
   1   4  12       10.02       13.85      2.89 o 
   2   4  12       78.00       68.74      5.07 o 
   3   4  12        9.15       18.41      3.13 o 
   4   4  12       17.23       10.85      6.25 o 
   5   4  12      153.57      155.75     13.52 o 
   6   4  12      280.93      296.82     19.20 o 
 -16   5  12        2.77        1.19      3.33 o 
 -15   5  12        2.54        5.61      3.16 o 
 -14   5  12       15.55       15.62      3.74 o 
 -13   5  12      256.27      225.50      7.82 o 
 -12   5  12      167.98      149.25      5.61 o 
 -11   5  12       73.75       71.44      3.46 o 
 -10   5  12      283.94      254.69      6.23 o 
  -9   5  12      574.55      596.38      9.26 o 
  -8   5  12      231.45      239.74      4.27 o 
  -7   5  12      172.76      158.67      3.69 o 
  -6   5  12      256.17      258.02      6.00 o 
  -5   5  12       55.04       59.03      2.70 o 
  -4   5  12      433.72      452.00     10.74 o 
  -3   5  12      176.96      205.07      6.42 o 
  -2   5  12       20.94       27.30      3.11 o 
  -1   5  12      121.42       91.45      5.25 o 
   0   5  12        7.79        6.82      5.05 o 
   1   5  12      142.97      154.88      7.78 o 
   2   5  12      115.82      113.62      7.99 o 
   3   5  12      132.00      164.23      8.16 o 
   4   5  12       98.27      117.20      9.49 o 
   5   5  12       28.84       19.34      7.49 o 
 -15   6  12        0.15        2.52      3.23 o 
 -14   6  12       10.50       10.42      3.82 o 
 -13   6  12       84.55       85.53      4.78 o 
 -12   6  12       74.01       70.34      4.37 o 
 -11   6  12        2.48        2.19      2.08 o 
 -10   6  12       55.24       55.07      3.25 o 
  -9   6  12        0.11       -1.74      1.46 o 
  -8   6  12       42.35       44.98      2.41 o 
  -7   6  12        7.75        8.81      1.47 o 
  -6   6  12        5.88        3.60      1.47 o 
  -5   6  12       61.89       61.27      3.50 o 
  -4   6  12       19.56       14.85      2.24 o 
  -3   6  12        9.81       17.04      2.63 o 
  -2   6  12        6.29        5.62      2.82 o 
  -1   6  12       30.12       27.16      3.41 o 
   0   6  12      123.60      115.34      6.48 o 
   1   6  12        5.25       -1.09      5.40 o 
   2   6  12        2.47       -3.08      3.05 o 
   3   6  12        3.70       -2.46      3.40 o 
   4   6  12        0.05        0.66      3.05 o 
 -14   7  12       20.00       18.58      3.68 o 
 -13   7  12       43.35       48.02      4.08 o 
 -12   7  12        5.51        5.01      2.57 o 
 -11   7  12       91.98       89.20      4.96 o 
 -10   7  12       16.60       11.63      2.23 o 
  -9   7  12       48.38       41.53      3.34 o 
  -8   7  12      307.48      312.03      7.06 o 
  -7   7  12      272.38      253.42      5.62 o 
  -6   7  12       31.73       32.17      2.68 o 
  -5   7  12        2.47        5.61      2.35 o 
  -4   7  12        1.79        3.03      2.98 o 
  -3   7  12       14.22       16.23      2.91 o 
  -2   7  12        1.77        1.38      2.50 o 
  -1   7  12       40.19       47.41      7.06 o 
   0   7  12       92.02       94.58      4.69 o 
   1   7  12      264.91      306.54     10.65 o 
   2   7  12       30.14       21.60      4.69 o 
   3   7  12       66.38       67.88      9.01 o 
 -12   8  12        1.03        2.96      2.82 o 
 -11   8  12       83.41       82.71      5.05 o 
 -10   8  12        9.65        7.99      3.14 o 
  -9   8  12      126.42      120.16      6.45 o 
  -8   8  12      365.25      344.49      7.74 o 
  -7   8  12       45.22       41.36      4.03 o 
  -6   8  12       22.86       30.33      3.50 o 
  -5   8  12      176.51      172.07      6.90 o 
  -4   8  12        0.16        1.06      3.21 o 
  -3   8  12      195.08      200.49      7.45 o 
  -2   8  12       43.68       40.67      4.04 o 
  -1   8  12       25.15       23.34      3.30 o 
   0   8  12      197.88      225.43      7.59 o 
   1   8  12       63.57       58.82      4.19 o 
 -10   9  12      140.46      131.67      7.12 o 
  -9   9  12       98.14       78.85      6.51 o 
  -8   9  12        0.03       -1.76      2.86 o 
  -7   9  12       25.09       16.82      3.37 o 
  -6   9  12        0.00        2.60      3.58 o 
  -5   9  12       75.21       65.15      5.59 o 
  -4   9  12        0.74       -2.52      2.81 o 
  -3   9  12       73.00       67.47      6.13 o 
  -2   9  12       35.58       34.07      4.05 o 
 -18   1  13        0.56       17.86      5.26 o 
 -17   1  13        2.23       18.82      5.02 o 
 -16   1  13       49.78       51.57      7.09 o 
 -15   1  13        3.75        6.29      2.72 o 
 -14   1  13       40.43       41.76      3.19 o 
 -13   1  13      125.81      127.99      5.89 o 
 -12   1  13      775.41      782.59     11.89 o 
 -11   1  13      391.66      403.67      6.52 o 
 -10   1  13      140.07      150.07      3.38 o 
  -9   1  13       19.37       14.47      1.17 o 
  -8   1  13        1.37        1.36      0.81 o 
  -7   1  13      172.59      212.40      4.26 o 
  -6   1  13      248.20      269.86      5.32 o 
  -5   1  13        0.25        0.34      0.72 o 
  -4   1  13      157.25      165.47      5.54 o 
  -3   1  13      286.83      303.65     10.72 o 
  -2   1  13      248.91      257.37     13.26 o 
  -1   1  13       61.03       59.02      4.59 o 
   0   1  13        8.81        4.39      5.94 o 
   1   1  13       29.84       24.54      3.14 o 
   2   1  13      169.50      146.39      6.68 o 
   3   1  13       26.06       18.88      2.96 o 
   4   1  13        1.29        7.18      2.55 o 
   5   1  13       45.38       46.94      6.69 o 
   6   1  13       18.08       19.42      3.44 o 
 -18   2  13        0.05       12.08      5.22 o 
 -17   2  13       21.08       27.75      5.72 o 
 -16   2  13      119.38      119.57     15.41 o 
 -15   2  13       31.69       26.94      7.09 o 
 -14   2  13       16.51       23.94      3.48 o 
 -13   2  13        2.36        4.21      2.17 o 
 -12   2  13        0.02        2.37      1.81 o 
 -11   2  13     1165.24     1091.23     15.74 o 
 -10   2  13        8.48        4.08      1.34 o 
  -9   2  13       11.65       19.13      1.44 o 
  -8   2  13       36.51       52.72      2.00 o 
  -7   2  13      286.73      331.52      9.60 o 
  -6   2  13        4.66       13.91      2.19 o 
  -5   2  13      345.04      329.90      6.08 o 
  -4   2  13      534.58      503.71     12.55 o 
  -3   2  13      439.11      435.76     11.07 o 
  -2   2  13      213.47      229.30      9.01 o 
  -1   2  13        5.53        9.04      2.79 o 
   0   2  13       18.95        6.38      2.38 o 
   1   2  13        9.13        6.27      2.41 o 
   2   2  13       14.22       15.19      2.84 o 
   3   2  13       85.82       83.70      5.48 o 
   4   2  13       60.41       53.30      5.72 o 
   5   2  13        2.54        3.86      4.88 o 
   6   2  13       58.85       63.71      8.86 o 
 -17   3  13       17.73       35.33      6.03 o 
 -16   3  13      486.61      562.94     15.50 o 
 -15   3  13       11.79       14.09      3.49 o 
 -14   3  13      105.37      106.30      6.28 o 
 -13   3  13      257.54      240.76      7.96 o 
 -12   3  13       97.19       90.04      5.23 o 
 -11   3  13      178.38      146.54      4.29 o 
 -10   3  13      878.93      842.60     12.48 o 
  -9   3  13       40.59       50.24      2.08 o 
  -8   3  13      214.99      221.13      4.19 o 
  -7   3  13     2957.26     3024.62     37.74 o 
  -6   3  13     1388.50     1652.45     22.45 o 
  -5   3  13        0.13        1.54      1.61 o 
  -4   3  13        4.15       -1.79      1.74 o 
  -3   3  13        0.01        0.65      1.68 o 
  -2   3  13       18.52       11.31      2.09 o 
  -1   3  13      478.32      474.37     15.33 o 
   0   3  13      200.75      150.31      7.88 o 
   1   3  13      119.72      139.31      9.00 o 
   2   3  13        2.15        0.78      2.23 o 
   3   3  13      187.13      204.91     23.32 o 
   4   3  13        7.37       -1.13      5.41 o 
   5   3  13      342.19      342.77     19.96 o 
 -17   4  13       35.64       53.08      9.98 o 
 -16   4  13       13.26        9.95      4.34 o 
 -15   4  13      228.14      232.50     14.20 o 
 -14   4  13      473.83      463.89     17.32 o 
 -13   4  13      243.74      260.79      8.03 o 
 -12   4  13        4.94        1.49      1.69 o 
 -11   4  13      421.31      456.96      9.75 o 
 -10   4  13     1120.32     1132.33     16.30 o 
  -9   4  13      231.68      230.09      4.16 o 
  -8   4  13       68.11       65.91      3.21 o 
  -7   4  13      557.50      565.58      9.41 o 
  -6   4  13       14.82       45.26      2.42 o 
  -5   4  13       23.12       24.39      2.51 o 
  -4   4  13       11.77       12.71      2.18 o 
  -3   4  13       30.03       24.12      2.85 o 
  -2   4  13       69.99       53.77      3.80 o 
  -1   4  13      471.27      453.42     15.20 o 
   0   4  13      197.79      190.26      8.57 o 
   1   4  13      184.75      201.17     20.33 o 
   2   4  13      139.75      158.71     13.27 o 
   3   4  13       29.92       31.18      4.03 o 
   4   4  13       16.82       24.79      3.67 o 
   5   4  13       41.94       41.73      9.01 o 
 -16   5  13        1.44       -0.37      3.28 o 
 -15   5  13      167.23      182.64      8.44 o 
 -14   5  13        0.52       -1.40      2.99 o 
 -13   5  13       36.23       32.47      3.27 o 
 -12   5  13      209.70      218.56      5.87 o 
 -11   5  13      235.82      242.00      6.22 o 
 -10   5  13        8.22        1.89      1.51 o 
  -9   5  13        6.20        5.63      1.33 o 
  -8   5  13        6.62        8.74      1.36 o 
  -7   5  13        2.16        3.63      2.85 o 
  -6   5  13      186.91      176.56      4.80 o 
  -5   5  13       62.29       68.32      4.60 o 
  -4   5  13      177.72      190.39      6.34 o 
  -3   5  13        5.51        2.51      2.27 o 
  -2   5  13       53.76       50.10      3.95 o 
  -1   5  13        4.94        6.54      2.28 o 
   0   5  13       11.88        6.74      3.91 o 
   1   5  13        3.52        5.22      3.06 o 
   2   5  13      112.54      141.45      7.79 o 
   3   5  13        2.31       -0.12      7.76 o 
   4   5  13        3.48        5.35      3.01 o 
 -15   6  13        0.64        2.40      3.36 o 
 -14   6  13        2.86        0.16      2.50 o 
 -13   6  13        2.55        1.11      2.44 o 
 -12   6  13        0.33        2.85      2.46 o 
 -11   6  13        0.20       -0.98      1.82 o 
 -10   6  13        8.41        8.67      2.10 o 
  -9   6  13        9.00        9.74      1.84 o 
  -8   6  13      199.06      188.95      4.19 o 
  -7   6  13      198.34      195.10      5.80 o 
  -6   6  13        0.23        1.22      1.50 o 
  -5   6  13       12.08       10.35      2.47 o 
  -4   6  13        6.33        2.58      2.43 o 
  -3   6  13       64.91       55.38      5.20 o 
  -2   6  13       18.19       17.02      3.02 o 
  -1   6  13       74.32       77.76      5.79 o 
   0   6  13       60.05       61.84      5.85 o 
   1   6  13        6.25        6.14      3.55 o 
   2   6  13       14.57       17.73      5.43 o 
   3   6  13        1.31        5.44      5.31 o 
 -14   7  13       62.07       51.47      4.29 o 
 -13   7  13        0.98        1.24      2.65 o 
 -12   7  13       20.33       18.09      3.04 o 
 -11   7  13       37.37       32.55      2.94 o 
 -10   7  13        0.05        0.94      1.87 o 
  -9   7  13        5.13        6.05      1.98 o 
  -8   7  13       14.87       15.11      2.33 o 
  -7   7  13       18.06       17.73      2.18 o 
  -6   7  13        9.17        7.91      2.62 o 
  -5   7  13        4.04        5.89      2.50 o 
  -4   7  13       34.58       36.50      3.55 o 
  -3   7  13        6.01        3.65      2.44 o 
  -2   7  13      181.16      195.59      7.93 o 
  -1   7  13        2.91       -0.35      2.72 o 
   0   7  13       10.87       11.67      3.06 o 
   1   7  13       36.53       33.60      4.92 o 
   2   7  13        1.01       -3.09      5.62 o 
 -12   8  13        5.92        5.28      2.97 o 
 -11   8  13       33.75       26.80      3.97 o 
 -10   8  13      143.23      140.52      5.60 o 
  -9   8  13      281.75      273.47      6.85 o 
  -8   8  13      144.97      126.44      6.77 o 
  -7   8  13        5.83        5.77      2.28 o 
  -6   8  13        6.00       -0.88      2.65 o 
  -5   8  13        0.08        0.66      2.52 o 
  -4   8  13        2.84        0.32      2.73 o 
  -3   8  13       26.59       28.29      4.00 o 
  -2   8  13       70.97       79.62      5.86 o 
  -1   8  13        5.35        2.84      3.39 o 
   0   8  13       45.58       36.73      4.39 o 
  -9   9  13       46.75       34.01      5.57 o 
  -8   9  13      131.79      117.87      6.49 o 
  -7   9  13       19.78       19.40      5.24 o 
  -6   9  13        3.83        2.69      3.27 o 
  -5   9  13      146.67      149.86      7.96 o 
  -4   9  13       29.26       21.85      3.70 o 
  -3   9  13        9.57        6.79      4.36 o 
 -18   0  14       64.69       78.69     11.19 o 
 -17   0  14       10.29       10.06      6.57 o 
 -16   0  14       71.55       72.30      9.74 o 
 -15   0  14      178.65      181.83      8.50 o 
 -14   0  14       71.46       77.51      5.99 o 
 -13   0  14     1619.87     1638.40     34.69 o 
 -12   0  14      896.82      920.61     18.12 o 
 -11   0  14        0.67       -0.10      1.51 o 
 -10   0  14      192.73      213.81      5.93 o 
  -9   0  14       39.72       49.52      4.24 o 
  -8   0  14     1127.95     1195.90     22.27 o 
  -7   0  14       11.81       17.48      2.44 o 
  -6   0  14      581.87      648.43     17.46 o 
  -5   0  14      251.34      276.16      9.37 o 
  -4   0  14      112.71       98.75      8.25 o 
  -3   0  14       14.23       14.41      4.05 o 
  -2   0  14       79.10       87.70      7.96 o 
  -1   0  14        2.72        7.81      3.35 o 
   0   0  14       50.79       63.90      6.91 o 
   1   0  14      139.40      114.16      8.66 o 
   2   0  14      259.28      228.37     12.56 o 
   3   0  14        1.38        2.55      3.36 o 
   4   0  14      105.94      113.55      8.91 o 
   5   0  14       66.41       86.47      8.34 o 
 -18   1  14        4.63        6.09      9.37 o 
 -17   1  14       89.13       97.56      8.16 o 
 -16   1  14        3.00        4.04      4.06 o 
 -15   1  14        5.51        4.58      2.83 o 
 -14   1  14       36.37       30.47      3.48 o 
 -13   1  14        0.09        7.13      5.86 o 
 -12   1  14        5.10        2.21      1.42 o 
 -11   1  14       28.59       19.91      1.56 o 
 -10   1  14       49.40       41.46      2.21 o 
  -9   1  14       13.32       15.17      1.40 o 
  -8   1  14      210.14      227.53      4.20 o 
  -7   1  14        3.87        2.87      0.91 o 
  -6   1  14        6.48        6.78      0.96 o 
  -5   1  14       15.32       18.66      1.80 o 
  -4   1  14      114.86      114.80      4.59 o 
  -3   1  14      181.66      185.22      8.05 o 
  -2   1  14       62.08       58.86      4.83 o 
  -1   1  14      125.82      122.02      6.39 o 
   0   1  14       60.49       53.36      4.56 o 
   1   1  14        0.00       -0.41      2.09 o 
   2   1  14        0.31        1.07      2.33 o 
   3   1  14       40.02       41.24      4.16 o 
   4   1  14       13.34       16.49      3.28 o 
   5   1  14        5.57       12.32      5.54 o 
 -18   2  14        4.88        3.58      4.73 o 
 -17   2  14        7.00       25.00      6.26 o 
 -16   2  14      317.34      341.85     14.29 o 
 -15   2  14       15.54       12.62      3.24 o 
 -14   2  14       73.52       72.30      4.10 o 
 -13   2  14      106.04       92.83      4.18 o 
 -12   2  14      562.32      495.65      8.29 o 
 -11   2  14      784.04      819.94     12.29 o 
 -10   2  14      491.45      439.13      7.35 o 
  -9   2  14        0.14        2.49      0.95 o 
  -8   2  14      446.66      549.58     10.91 o 
  -7   2  14       17.77       15.60      1.35 o 
  -6   2  14     2346.98     2438.65     39.58 o 
  -5   2  14      780.56      801.94     18.86 o 
  -4   2  14       12.11       10.77      2.14 o 
  -3   2  14       71.69       63.40      5.15 o 
  -2   2  14      261.05      227.97      9.24 o 
  -1   2  14      130.52      106.89      7.59 o 
   0   2  14        1.58        3.18      2.72 o 
   1   2  14       19.92       21.59      4.79 o 
   2   2  14       92.03       93.74      8.14 o 
   3   2  14       40.32       38.96      5.25 o 
   4   2  14       41.09       47.55      4.43 o 
   5   2  14        5.23        4.73      3.03 o 
 -17   3  14       55.70       36.48      8.89 o 
 -16   3  14       37.67       54.62      9.71 o 
 -15   3  14       12.47       16.64      4.47 o 
 -14   3  14      159.10      152.51     13.04 o 
 -13   3  14       99.09       85.02      4.44 o 
 -12   3  14      216.89      186.25      5.00 o 
 -11   3  14      386.61      356.76      6.57 o 
 -10   3  14      327.62      324.45      5.99 o 
  -9   3  14       93.93      111.40      3.73 o 
  -8   3  14     1628.65     1604.23     21.99 o 
  -7   3  14      172.28      168.57      3.75 o 
  -6   3  14      126.34      190.44      6.80 o 
  -5   3  14      459.29      483.98     12.79 o 
  -4   3  14        2.74       -1.80      1.91 o 
  -3   3  14      913.59      916.82     21.23 o 
  -2   3  14      116.03      116.18      6.57 o 
  -1   3  14      267.25      215.37      9.10 o 
   0   3  14        8.09        6.59      3.14 o 
   1   3  14        0.39       -0.49      2.34 o 
   2   3  14      116.29      119.50      7.15 o 
   3   3  14       80.82       90.14     14.62 o 
   4   3  14       35.79       58.40      9.24 o 
 -17   4  14      101.96      109.12     13.16 o 
 -16   4  14        8.17       13.82      4.63 o 
 -15   4  14      392.92      431.80     19.65 o 
 -14   4  14       20.17       19.85      4.72 o 
 -13   4  14        7.44        7.53      2.19 o 
 -12   4  14      318.36      315.98      7.74 o 
 -11   4  14     1281.46     1295.36     18.52 o 
 -10   4  14      417.91      418.12      6.60 o 
  -9   4  14       43.74       38.95      2.34 o 
  -8   4  14        8.38       14.15      1.63 o 
  -7   4  14      868.53      912.43     14.12 o 
  -6   4  14      511.24      525.02      9.25 o 
  -5   4  14        2.69       -0.01      1.73 o 
  -4   4  14        0.00       -1.60      1.83 o 
  -3   4  14       12.59        9.43      2.46 o 
  -2   4  14       13.21       12.19      2.46 o 
  -1   4  14        2.72       -0.62      2.41 o 
   0   4  14       66.31       62.93      5.47 o 
   1   4  14       15.12       18.51      3.59 o 
   2   4  14       20.71       25.57      4.03 o 
   3   4  14       17.00       11.19      3.32 o 
   4   4  14      236.41      273.39     10.89 o 
 -16   5  14       89.11      100.21     10.37 o 
 -15   5  14       72.88       63.40      5.91 o 
 -14   5  14      172.75      170.23      7.04 o 
 -13   5  14        0.13       -0.10      2.54 o 
 -12   5  14      340.05      315.07      7.41 o 
 -11   5  14      243.71      246.74      5.26 o 
 -10   5  14       57.47       58.27      2.73 o 
  -9   5  14      426.93      433.47      7.52 o 
  -8   5  14        2.47        6.26      1.34 o 
  -7   5  14      319.36      345.16      7.53 o 
  -6   5  14      188.29      202.57      6.23 o 
  -5   5  14      338.99      365.95     10.95 o 
  -4   5  14       64.69       64.53      4.61 o 
  -3   5  14        6.48        5.28      2.36 o 
  -2   5  14        0.46        0.55      2.09 o 
  -1   5  14       48.08       42.61      4.92 o 
   0   5  14       13.28        9.87      3.45 o 
   1   5  14       55.53       54.78      5.51 o 
   2   5  14        1.91        5.74      3.38 o 
   3   5  14       10.44        7.99      3.48 o 
 -15   6  14       12.14       10.85      4.06 o 
 -14   6  14        4.43        4.30      2.62 o 
 -13   6  14      128.08      121.01      5.69 o 
 -12   6  14        9.63       12.15      2.32 o 
 -11   6  14       60.15       58.08      3.05 o 
 -10   6  14       26.65       25.29      2.27 o 
  -9   6  14        4.26        2.73      1.51 o 
  -8   6  14       12.58       14.64      1.60 o 
  -7   6  14        0.74        0.55      1.50 o 
  -6   6  14       26.86       26.24      3.03 o 
  -5   6  14       36.47       40.89      4.03 o 
  -4   6  14       16.09       19.69      3.83 o 
  -3   6  14        0.05       -1.72      2.65 o 
  -2   6  14        4.48        3.84      2.96 o 
  -1   6  14        9.29        9.80      2.93 o 
   0   6  14       15.59       13.49      3.93 o 
   1   6  14        8.69       10.41      5.49 o 
   2   6  14        0.28       -1.39      5.60 o 
 -14   7  14       67.93       61.88      4.61 o 
 -13   7  14       27.66       21.99      3.43 o 
 -12   7  14      236.71      220.56      8.29 o 
 -11   7  14       35.79       39.22      3.00 o 
 -10   7  14        6.12        2.70      2.32 o 
  -9   7  14        6.71        4.95      1.98 o 
  -8   7  14       69.50       58.90      3.24 o 
  -7   7  14       33.60       26.84      2.65 o 
  -6   7  14        0.07       -3.39      2.28 o 
  -5   7  14       10.38        8.20      2.70 o 
  -4   7  14       45.87       41.68      3.96 o 
  -3   7  14        4.15        0.86      2.68 o 
  -2   7  14        0.02        1.52      2.85 o 
  -1   7  14       36.21       41.77      4.22 o 
   0   7  14       94.08       85.86      7.06 o 
   1   7  14        7.06        6.43      3.76 o 
 -12   8  14        2.23        1.70      2.61 o 
 -11   8  14      202.44      199.18      6.19 o 
 -10   8  14        1.85        5.19      2.43 o 
  -9   8  14       78.70       65.75      4.33 o 
  -8   8  14       23.15       19.44      3.05 o 
  -7   8  14       16.91       18.97      3.42 o 
  -6   8  14       58.29       64.31      4.79 o 
  -5   8  14       17.34       10.05      3.47 o 
  -4   8  14        0.73       -1.19      2.74 o 
  -3   8  14       30.58       29.42      4.36 o 
  -2   8  14        3.96        2.61      3.16 o 
  -1   8  14       76.82       70.12      5.62 o 
  -8   9  14        3.79       19.55      5.41 o 
  -7   9  14       61.70       69.98      9.64 o 
  -6   9  14      164.92      168.89      8.01 o 
  -5   9  14        5.77        5.37      3.22 o 
 -18   1  15      105.32       99.32      8.78 o 
 -17   1  15       23.03       30.33      5.71 o 
 -16   1  15      191.68      205.07      8.27 o 
 -15   1  15       21.15       33.63      3.33 o 
 -14   1  15       35.04       32.57      2.80 o 
 -13   1  15      360.87      320.29      6.70 o 
 -12   1  15      161.19      139.06      3.86 o 
 -11   1  15       61.81       33.85      2.01 o 
 -10   1  15      286.14      250.34      5.29 o 
  -9   1  15      194.91      242.91      5.44 o 
  -8   1  15      155.91      184.78      3.90 o 
  -7   1  15      524.80      510.59      8.00 o 
  -6   1  15     1844.32     1978.06     31.79 o 
  -5   1  15      430.81      434.49     11.47 o 
  -4   1  15      322.76      332.74     19.16 o 
  -3   1  15      181.91      183.50      8.45 o 
  -2   1  15      128.74      119.34      6.69 o 
  -1   1  15       27.84       23.68      3.61 o 
   0   1  15      312.66      270.20     10.45 o 
   1   1  15       18.04       18.15      3.34 o 
   2   1  15        5.81       14.58      5.20 o 
   3   1  15       85.79      100.85      6.48 o 
   4   1  15      106.73      131.69      7.10 o 
 -18   2  15       74.96       89.47      8.37 o 
 -17   2  15      239.26      248.80     12.72 o 
 -16   2  15       48.68       52.26      5.82 o 
 -15   2  15        4.28        5.05      3.01 o 
 -14   2  15        6.05        8.68      2.41 o 
 -13   2  15       99.87       87.24      3.45 o 
 -12   2  15       27.91       35.79      2.36 o 
 -11   2  15       97.76       84.62      2.97 o 
 -10   2  15       12.75        7.37      1.40 o 
  -9   2  15       23.04       43.86      6.56 o 
  -8   2  15      105.21      126.41      4.43 o 
  -7   2  15      315.96      326.84      5.70 o 
  -6   2  15     1586.46     1648.88     26.86 o 
  -5   2  15      266.13      268.68      8.33 o 
  -4   2  15        6.38        7.51      2.09 o 
  -3   2  15      399.20      386.35     30.16 o 
  -2   2  15       32.56       27.35      3.77 o 
  -1   2  15      312.43      278.04     14.33 o 
   0   2  15        4.70        1.09      2.50 o 
   1   2  15        0.61        1.72      2.59 o 
   2   2  15       20.01       25.15      4.37 o 
   3   2  15        3.57        6.45      2.92 o 
   4   2  15       46.79       55.91      9.18 o 
 -17   3  15       14.93        9.02      4.27 o 
 -16   3  15       28.21       32.31      5.38 o 
 -15   3  15        1.75        3.48      4.25 o 
 -14   3  15      160.19      142.53      5.72 o 
 -13   3  15        7.01        3.36      1.81 o 
 -12   3  15      126.75      114.96      3.74 o 
 -11   3  15       12.82        8.49      1.56 o 
 -10   3  15      283.62      274.44      5.75 o 
  -9   3  15      139.80      151.72      3.75 o 
  -8   3  15      283.93      284.45      5.65 o 
  -7   3  15      300.31      299.48      6.14 o 
  -6   3  15       27.06       28.56      1.89 o 
  -5   3  15       39.29       30.62      3.22 o 
  -4   3  15      191.09      184.09      7.44 o 
  -3   3  15      111.19      110.91      6.61 o 
  -2   3  15        7.34        8.03      2.86 o 
  -1   3  15      213.22      213.39     12.09 o 
   0   3  15       38.65       37.63      4.42 o 
   1   3  15      109.38      110.17      6.68 o 
   2   3  15      128.22      163.84      8.14 o 
   3   3  15      169.16      204.88     11.33 o 
 -17   4  15        1.06       -0.37      4.27 o 
 -16   4  15        0.66        3.29      4.49 o 
 -15   4  15        3.02        3.45      4.30 o 
 -14   4  15      306.71      285.17      8.22 o 
 -13   4  15       77.11       79.30      3.59 o 
 -12   4  15       54.02       49.35      2.62 o 
 -11   4  15      407.35      398.46      7.75 o 
 -10   4  15        6.03        2.01      1.44 o 
  -9   4  15       10.96       17.79      1.73 o 
  -8   4  15      351.00      354.75      6.67 o 
  -7   4  15       42.26       55.40      2.86 o 
  -6   4  15        6.08        5.75      2.12 o 
  -5   4  15       12.64       10.48      2.56 o 
  -4   4  15      204.09      197.62      9.94 o 
  -3   4  15      186.71      190.25      6.93 o 
  -2   4  15        3.88        3.75      2.92 o 
  -1   4  15       39.05       30.57      4.24 o 
   0   4  15      236.81      233.02     14.20 o 
   1   4  15        7.56       25.82      7.44 o 
   2   4  15       10.50        1.28      5.92 o 
   3   4  15      157.92      156.62     12.00 o 
 -16   5  15      193.37      189.96      9.15 o 
 -15   5  15       66.10       64.17      5.84 o 
 -14   5  15        1.63        0.11      2.45 o 
 -13   5  15       95.50       81.98      3.58 o 
 -12   5  15      780.32      767.35     11.72 o 
 -11   5  15        1.42        3.73      1.62 o 
 -10   5  15       77.95       82.16      3.43 o 
  -9   5  15      680.98      662.34     10.45 o 
  -8   5  15       36.46       28.53      1.92 o 
  -7   5  15        9.20       11.20      1.78 o 
  -6   5  15       35.06       40.18      3.91 o 
  -5   5  15      416.26      455.53     15.45 o 
  -4   5  15       98.40      113.29      5.85 o 
  -3   5  15       97.17       96.62      5.46 o 
  -2   5  15       34.01       38.53      3.73 o 
  -1   5  15      109.11      107.47      7.37 o 
   0   5  15      242.46      254.91     11.19 o 
   1   5  15        0.02        2.76      3.21 o 
   2   5  15        0.45       -3.36      3.17 o 
 -15   6  15        4.37       13.11      3.41 o 
 -14   6  15      251.33      254.26      8.01 o 
 -13   6  15       49.48       49.44      3.02 o 
 -12   6  15       66.77       66.05      3.54 o 
 -11   6  15       77.32       73.73      3.43 o 
 -10   6  15      637.75      590.44     10.43 o 
  -9   6  15       86.27       82.93      3.09 o 
  -8   6  15       43.46       41.18      2.67 o 
  -7   6  15       16.63        9.73      2.62 o 
  -6   6  15       35.29       30.60      3.89 o 
  -5   6  15        6.52        2.57      4.75 o 
  -4   6  15       34.53       36.08      4.96 o 
  -3   6  15        0.40       -1.17      2.94 o 
  -2   6  15       14.04       12.71      3.11 o 
  -1   6  15       10.85       10.03      3.99 o 
   0   6  15      111.21      114.40     14.63 o 
   1   6  15      164.84      160.83      9.21 o 
 -14   7  15        0.03        2.50      3.24 o 
 -13   7  15        4.13        4.67      2.59 o 
 -12   7  15      136.34      135.17      5.65 o 
 -11   7  15       23.11       21.55      3.09 o 
 -10   7  15      121.35      113.10      4.41 o 
  -9   7  15      122.57      113.54      4.83 o 
  -8   7  15        0.25       -1.38      1.78 o 
  -7   7  15       39.08       41.67      3.91 o 
  -6   7  15       52.25       55.93      4.48 o 
  -5   7  15       17.34       13.18      2.78 o 
  -4   7  15      135.86      133.04     12.48 o 
  -3   7  15        4.44        1.05      4.07 o 
  -2   7  15        3.40        3.87      3.22 o 
  -1   7  15       73.41       76.49     14.20 o 
   0   7  15        8.99        2.90      8.16 o 
 -11   8  15       71.07       67.37      4.17 o 
 -10   8  15        2.10        1.32      2.03 o 
  -9   8  15       95.86       76.12      4.54 o 
  -8   8  15       25.54       26.54      5.18 o 
  -7   8  15      134.29      154.91      7.37 o 
  -6   8  15       34.23       33.74      4.07 o 
  -5   8  15       58.84       75.18      5.24 o 
  -4   8  15        9.26        6.77      3.09 o 
  -3   8  15        4.31       14.93      3.75 o 
 -18   0  16       60.27       60.76     10.35 o 
 -17   0  16      264.45      280.99     18.67 o 
 -16   0  16      141.61      156.94     10.09 o 
 -15   0  16      374.93      397.86     27.76 o 
 -14   0  16       49.47       51.92      5.90 o 
 -13   0  16      739.08      779.41     18.10 o 
 -12   0  16     2355.20     2085.78     43.14 o 
 -11   0  16      149.55      140.54     15.67 o 
 -10   0  16      948.97      875.87     19.58 o 
  -9   0  16      766.70      777.66     15.51 o 
  -8   0  16       20.67       25.92      2.28 o 
  -7   0  16      321.26      351.55      9.04 o 
  -6   0  16      175.16      167.88      7.38 o 
  -5   0  16     6854.33     7280.55    261.16 o 
  -4   0  16      121.19      132.99     10.87 o 
  -3   0  16      102.96      116.59     10.00 o 
  -2   0  16      330.64      324.68     17.11 o 
  -1   0  16      534.93      510.06     23.48 o 
   0   0  16      143.23      150.79     10.79 o 
   1   0  16       67.59       67.65      7.65 o 
   2   0  16        0.13        4.18      3.95 o 
   3   0  16      200.95      225.94     13.73 o 
 -18   1  16       66.73       59.13      7.77 o 
 -17   1  16        3.11        5.54      3.46 o 
 -16   1  16       36.87       32.27      3.85 o 
 -15   1  16      142.54      136.59      5.57 o 
 -14   1  16        1.18        2.25      2.07 o 
 -13   1  16       53.76       46.53      2.87 o 
 -12   1  16      174.72      144.34      6.59 o 
 -11   1  16      387.24      321.90      6.44 o 
 -10   1  16       64.96       54.48      2.68 o 
  -9   1  16      305.55      378.34      8.70 o 
  -8   1  16      496.60      520.64      8.30 o 
  -7   1  16     2086.12     2174.81     31.32 o 
  -6   1  16      161.93      159.82      6.39 o 
  -5   1  16      173.84      169.98      6.26 o 
  -4   1  16      329.13      322.48     12.23 o 
  -3   1  16       24.88       24.81      3.86 o 
  -2   1  16      257.09      275.27     11.84 o 
  -1   1  16       44.43       40.99      4.59 o 
   0   1  16      158.06      136.20      7.37 o 
   1   1  16        6.47        8.95      3.07 o 
   2   1  16        7.40        8.77      3.13 o 
   3   1  16        2.89       10.38      4.89 o 
 -18   2  16      127.77      132.10     14.30 o 
 -17   2  16       16.90       15.88      5.36 o 
 -16   2  16       19.87       18.11      4.56 o 
 -15   2  16      193.20      192.16      6.60 o 
 -14   2  16      635.08      689.88     13.34 o 
 -13   2  16      290.43      272.69      6.12 o 
 -12   2  16        6.33        6.63      1.65 o 
 -11   2  16       83.47       76.69      3.11 o 
 -10   2  16       10.87       11.39      1.57 o 
  -9   2  16      435.73      432.93      7.29 o 
  -8   2  16       42.70       51.47      2.23 o 
  -7   2  16        4.66        6.74      1.71 o 
  -6   2  16      898.98      934.00     21.98 o 
  -5   2  16       31.45       27.77      2.99 o 
  -4   2  16        1.22       -1.54      2.43 o 
  -3   2  16       21.43       24.07      3.92 o 
  -2   2  16      114.22       86.19      6.38 o 
  -1   2  16       28.81       23.29      3.87 o 
   0   2  16       76.87       77.13      6.06 o 
   1   2  16      108.38      116.22      6.90 o 
   2   2  16       43.95       49.28      5.13 o 
   3   2  16       21.72       21.08      7.38 o 
 -17   3  16        6.62        9.05      7.39 o 
 -16   3  16       45.38       51.83      7.55 o 
 -15   3  16       69.19       60.39      3.97 o 
 -14   3  16       72.63       70.99      4.46 o 
 -13   3  16      124.33      135.92      4.12 o 
 -12   3  16       26.24       22.68      2.29 o 
 -11   3  16      167.45      151.50      6.83 o 
 -10   3  16        1.05        0.31      1.32 o 
  -9   3  16      139.04      157.74      4.05 o 
  -8   3  16        2.22       -1.17      1.13 o 
  -7   3  16      303.60      311.56      6.35 o 
  -6   3  16        5.07        3.49      3.59 o 
  -5   3  16       96.26       89.88      8.14 o 
  -4   3  16      167.82      174.01      6.52 o 
  -3   3  16       19.71       16.73      3.70 o 
  -2   3  16       51.11       54.34      6.99 o 
  -1   3  16        0.07        1.34      2.73 o 
   0   3  16       22.24       32.37      4.62 o 
   1   3  16        0.56       -2.26      2.92 o 
   2   3  16       11.13        7.54      3.50 o 
   3   3  16        0.51        0.37      3.17 o 
 -17   4  16       63.77       70.93      8.85 o 
 -16   4  16        4.75        0.01      4.51 o 
 -15   4  16       26.82       26.81      3.91 o 
 -14   4  16       23.49       18.61      2.37 o 
 -13   4  16       72.04       66.90      4.62 o 
 -12   4  16        2.96        0.96      1.67 o 
 -11   4  16       19.50       18.83      1.99 o 
 -10   4  16      365.75      347.04      7.35 o 
  -9   4  16      259.45      241.87      5.26 o 
  -8   4  16       36.78       38.95      2.56 o 
  -7   4  16       33.08       28.87      2.18 o 
  -6   4  16       65.92       73.00      4.95 o 
  -5   4  16        1.05       -3.15      2.12 o 
  -4   4  16        9.14        3.34      2.35 o 
  -3   4  16       16.13       18.41      4.00 o 
  -2   4  16      158.16      165.88      8.63 o 
  -1   4  16        0.11        1.04      3.46 o 
   0   4  16       61.80       67.89      6.11 o 
   1   4  16       26.46       26.53      4.36 o 
   2   4  16        5.27        6.09      3.54 o 
 -16   5  16       45.41       38.97      5.22 o 
 -15   5  16        0.74        3.15      2.54 o 
 -14   5  16        0.05       -1.60      1.89 o 
 -13   5  16        3.49       -0.03      1.97 o 
 -12   5  16       91.73       93.65      3.78 o 
 -11   5  16        0.44        1.68      1.70 o 
 -10   5  16       94.59       85.89      3.40 o 
  -9   5  16       87.22       78.53      3.03 o 
  -8   5  16        0.19        0.78      1.63 o 
  -7   5  16       16.35       13.72      3.00 o 
  -6   5  16       23.91       23.95      3.46 o 
  -5   5  16       49.90       53.14      7.56 o 
  -4   5  16       37.95       42.43      4.11 o 
  -3   5  16        3.53        1.07      2.45 o 
  -2   5  16      231.98      211.99     10.31 o 
  -1   5  16       35.09       36.88      5.06 o 
   0   5  16       50.10       36.08      5.17 o 
   1   5  16       79.98       92.52      7.11 o 
 -15   6  16      725.65      708.17     16.59 o 
 -14   6  16        0.25       -0.49      2.36 o 
 -13   6  16        0.37        2.61      2.30 o 
 -12   6  16       11.11       10.04      2.18 o 
 -11   6  16     1431.68     1399.05     23.39 o 
 -10   6  16      462.62      458.27      8.07 o 
  -9   6  16       50.87       45.44      2.87 o 
  -8   6  16       27.32       14.83      2.08 o 
  -7   6  16      349.74      320.58     10.62 o 
  -6   6  16       30.83       23.99      3.68 o 
  -5   6  16      101.24      104.21      7.24 o 
  -4   6  16       21.81       20.18      4.08 o 
  -3   6  16        7.77        4.20      3.30 o 
  -2   6  16       42.45       38.64      5.57 o 
  -1   6  16       72.59       54.19      6.34 o 
   0   6  16       66.81       72.87     11.27 o 
 -13   7  16        1.43        3.73      2.37 o 
 -12   7  16      147.03      124.68      5.14 o 
 -11   7  16      242.90      226.80      6.24 o 
 -10   7  16       14.85       20.08      3.29 o 
  -9   7  16       98.44       93.47      4.36 o 
  -8   7  16       74.14       80.00      8.08 o 
  -7   7  16        0.77        3.84      2.50 o 
  -6   7  16      509.30      556.74     12.42 o 
  -5   7  16        9.61        3.89      3.12 o 
  -4   7  16      147.32      154.49      7.51 o 
  -3   7  16       46.74       45.69      4.67 o 
  -2   7  16       73.13       85.60      6.65 o 
 -11   8  16        6.36        1.52      2.21 o 
 -10   8  16       46.98       46.77      3.96 o 
  -9   8  16        8.18        7.26      2.69 o 
  -8   8  16      183.25      191.41      9.21 o 
  -7   8  16        3.02        3.31      3.62 o 
  -6   8  16       31.20       33.18      4.17 o 
  -5   8  16        0.95       -0.87      2.89 o 
  -4   8  16        0.26        2.27      5.39 o 
 -18   1  17      117.40      108.33     13.07 o 
 -17   1  17        0.68        0.15      4.30 o 
 -16   1  17        7.28        3.41      2.73 o 
 -15   1  17       24.52       22.43      3.02 o 
 -14   1  17      400.87      410.06      8.79 o 
 -13   1  17       15.81       11.23      1.82 o 
 -12   1  17      383.90      352.87      7.05 o 
 -11   1  17       30.57       26.29      2.22 o 
 -10   1  17      182.03      163.45      4.27 o 
  -9   1  17      218.50      247.24      4.99 o 
  -8   1  17      422.88      451.06      7.88 o 
  -7   1  17        0.87        2.78      1.39 o 
  -6   1  17      508.94      532.03     13.86 o 
  -5   1  17      203.94      214.14     12.19 o 
  -4   1  17      117.57      109.75      7.14 o 
  -3   1  17       12.46        3.63      2.89 o 
  -2   1  17       19.01       18.77      3.83 o 
  -1   1  17       36.75       33.21      4.59 o 
   0   1  17        0.77       -3.07      2.57 o 
   1   1  17       32.17       30.70      4.39 o 
   2   1  17        7.00        5.93      4.53 o 
 -18   2  17        3.29        1.72      7.71 o 
 -17   2  17       19.17       23.13      5.16 o 
 -16   2  17       21.00       23.81      4.14 o 
 -15   2  17      232.41      229.67      8.18 o 
 -14   2  17      218.91      206.78      5.90 o 
 -13   2  17      126.99      135.63      4.32 o 
 -12   2  17        0.05       -0.93      1.44 o 
 -11   2  17        0.00       -1.55      1.34 o 
 -10   2  17        0.06       -0.62      1.19 o 
  -9   2  17      174.13      186.99      4.47 o 
  -8   2  17       61.09       62.58      3.03 o 
  -7   2  17       66.12       69.48      3.06 o 
  -6   2  17       99.77      103.44      5.43 o 
  -5   2  17       13.72       12.75      3.17 o 
  -4   2  17        0.54        5.41      4.31 o 
  -3   2  17       28.63       24.98      4.19 o 
  -2   2  17        1.19        0.09      2.77 o 
  -1   2  17        2.21       -2.06      2.93 o 
   0   2  17        2.41        3.58      3.13 o 
   1   2  17       67.69       69.31      6.15 o 
   2   2  17        4.64        4.58      3.65 o 
 -17   3  17       21.10        8.57      4.14 o 
 -16   3  17       34.46       34.16      4.36 o 
 -15   3  17      171.33      176.69      6.38 o 
 -14   3  17       38.96       37.05      2.89 o 
 -13   3  17       28.59       26.53      2.38 o 
 -12   3  17       50.92       47.11      2.66 o 
 -11   3  17       84.42       89.19      3.88 o 
 -10   3  17        0.04       -1.84      1.30 o 
  -9   3  17       26.29       26.77      1.95 o 
  -8   3  17      227.00      242.23      5.92 o 
  -7   3  17        0.72        1.53      1.72 o 
  -6   3  17        0.14        0.39      2.25 o 
  -5   3  17       40.64       39.29      3.66 o 
  -4   3  17       28.27       30.43      4.85 o 
  -3   3  17        0.06       -4.34      2.60 o 
  -2   3  17        1.50       -1.01      2.85 o 
  -1   3  17        0.19       -0.48      2.93 o 
   0   3  17        0.64        3.84      3.42 o 
   1   3  17        0.94        0.50      3.19 o 
   2   3  17       23.27       29.71      8.55 o 
 -17   4  17        4.86        6.34      3.70 o 
 -16   4  17       18.79       14.55      3.86 o 
 -15   4  17       89.69       78.74      4.09 o 
 -14   4  17       42.95       40.98      3.19 o 
 -13   4  17       38.56       36.97      2.67 o 
 -12   4  17      102.84      100.18      3.59 o 
 -11   4  17       76.57       70.26      3.40 o 
 -10   4  17       37.19       30.20      2.22 o 
  -9   4  17       32.14       27.40      1.95 o 
  -8   4  17       10.01        8.44      2.11 o 
  -7   4  17       49.57       46.34      4.71 o 
  -6   4  17       29.43       31.02      3.59 o 
  -5   4  17       61.27       67.28      4.82 o 
  -4   4  17        2.77        0.72      2.37 o 
  -3   4  17       19.41       15.84      4.55 o 
  -2   4  17        2.71        1.71      3.29 o 
  -1   4  17        9.78        6.53      3.69 o 
   0   4  17        3.61        1.75      3.43 o 
   1   4  17       15.70       22.47      9.09 o 
 -16   5  17       70.00       76.82      5.10 o 
 -15   5  17       43.44       38.31      4.01 o 
 -14   5  17        2.21        1.01      2.31 o 
 -13   5  17      308.78      301.25      6.37 o 
 -12   5  17       52.11       48.21      3.90 o 
 -11   5  17       14.20       10.25      1.97 o 
 -10   5  17        3.11        0.42      1.64 o 
  -9   5  17       14.23       11.99      2.40 o 
  -8   5  17      107.82      109.41      4.12 o 
  -7   5  17        0.43        1.42      2.94 o 
  -6   5  17        0.05        0.06      5.37 o 
  -5   5  17       78.00       83.36      6.34 o 
  -4   5  17       69.93       66.55      4.94 o 
  -3   5  17       47.16       48.42      9.91 o 
  -2   5  17       40.54       45.04      8.47 o 
  -1   5  17        2.56       -0.41      3.35 o 
   0   5  17        5.48        6.77      3.95 o 
 -15   6  17        0.00       -0.74      2.65 o 
 -14   6  17        1.30        0.35      2.44 o 
 -13   6  17      129.04      136.84      5.40 o 
 -12   6  17        2.34       -1.27      2.00 o 
 -11   6  17      105.07       98.11      4.40 o 
 -10   6  17      276.49      292.15      7.43 o 
  -9   6  17      193.64      189.29      6.25 o 
  -8   6  17        0.23        8.21      2.72 o 
  -7   6  17      513.76      568.10     15.88 o 
  -6   6  17       47.24       47.31      7.52 o 
  -5   6  17       16.58       11.81      4.17 o 
  -4   6  17       89.13       80.30      7.40 o 
  -3   6  17        2.07        4.76      3.35 o 
  -2   6  17       29.56       34.02      5.65 o 
  -1   6  17        2.58        1.68      8.39 o 
 -13   7  17       18.40       15.50      3.45 o 
 -12   7  17       98.96       81.53      4.08 o 
 -11   7  17      264.89      244.03      6.44 o 
 -10   7  17       12.31       11.60      2.56 o 
  -9   7  17      281.99      280.69      8.32 o 
  -8   7  17       36.14       40.02      3.72 o 
  -7   7  17      171.20      205.46      7.65 o 
  -6   7  17      200.02      224.29      7.38 o 
  -5   7  17      129.93      116.86      7.93 o 
  -4   7  17       25.36       30.20      4.15 o 
  -3   7  17       90.76      123.09     12.02 o 
  -9   8  17      417.55      405.99     16.08 o 
  -8   8  17       24.04       30.05      4.76 o 
  -7   8  17        4.61        2.24      3.19 o 
 -17   0  18      186.09      215.81     14.04 o 
 -16   0  18        6.59        4.70      3.44 o 
 -15   0  18      192.87      207.34      9.41 o 
 -14   0  18       55.55       40.91      3.78 o 
 -13   0  18      102.52      138.55      6.18 o 
 -12   0  18       78.57       84.04      5.42 o 
 -11   0  18      100.09       86.91      5.40 o 
 -10   0  18       73.45       74.13      8.53 o 
  -9   0  18        0.01        1.43      1.74 o 
  -8   0  18      357.24      387.18     11.11 o 
  -7   0  18     1241.02     1295.73     35.52 o 
  -6   0  18     3346.26     3726.46    137.93 o 
  -5   0  18       16.55       15.86      5.61 o 
  -4   0  18      168.78      153.45     11.97 o 
  -3   0  18        0.97        0.96      4.24 o 
  -2   0  18      223.59      199.55     13.50 o 
  -1   0  18      319.15      314.43     17.53 o 
   0   0  18       11.15        7.58      4.68 o 
   1   0  18       55.52       62.22      8.13 o 
 -18   1  18      358.26      343.99     18.12 o 
 -17   1  18        5.53        0.38      3.80 o 
 -16   1  18      113.33      136.29      6.76 o 
 -15   1  18       39.80       30.80      3.41 o 
 -14   1  18       12.37       11.50      2.01 o 
 -13   1  18        0.00        1.20      1.61 o 
 -12   1  18       52.31       39.32      2.78 o 
 -11   1  18      607.70      562.49      9.83 o 
 -10   1  18      959.94      968.08     14.30 o 
  -9   1  18        1.04        1.54      1.25 o 
  -8   1  18      252.41      299.75      6.70 o 
  -7   1  18     1145.63     1222.29     23.79 o 
  -6   1  18      295.98      296.51     12.44 o 
  -5   1  18       13.72       12.10      3.81 o 
  -4   1  18      149.51      142.38      8.26 o 
  -3   1  18       24.19       22.68      4.23 o 
  -2   1  18        5.81        5.63      3.36 o 
  -1   1  18        9.02        4.65      3.08 o 
   0   1  18      134.61      131.63     11.20 o 
   1   1  18       15.82       26.11      4.34 o 
 -18   2  18        2.61        4.68      5.86 o 
 -17   2  18      152.45      152.29      8.81 o 
 -16   2  18       99.38      104.89      5.87 o 
 -15   2  18       48.61       51.04      3.28 o 
 -14   2  18        8.59       11.35      2.19 o 
 -13   2  18      192.54      189.17      5.09 o 
 -12   2  18       46.06       41.13      2.51 o 
 -11   2  18      243.53      229.57      5.34 o 
 -10   2  18       26.31       18.21      1.83 o 
  -9   2  18        0.55       -2.45      1.22 o 
  -8   2  18        0.95        0.77      1.73 o 
  -7   2  18        0.03       -1.65      2.73 o 
  -6   2  18       87.63      106.21     17.29 o 
  -5   2  18     1137.69     1194.97     34.93 o 
  -4   2  18        6.05        4.78      3.92 o 
  -3   2  18      126.81      128.89      7.94 o 
  -2   2  18       97.77      101.83      7.49 o 
  -1   2  18        0.10       -2.62      3.83 o 
   0   2  18       87.65      102.02      9.23 o 
   1   2  18       20.95       24.62      4.34 o 
 -17   3  18        0.14        1.79      3.95 o 
 -16   3  18        1.16        0.43      2.66 o 
 -15   3  18        7.74        6.36      2.75 o 
 -14   3  18        2.05        2.15      1.99 o 
 -13   3  18       94.65       88.90      3.63 o 
 -12   3  18        0.39       -1.47      1.54 o 
 -11   3  18        2.07        1.45      1.51 o 
 -10   3  18       28.44       27.49      2.05 o 
  -9   3  18        2.23        1.56      1.81 o 
  -8   3  18       21.70       21.56      2.22 o 
  -7   3  18      141.74      167.78      7.48 o 
  -6   3  18      345.72      355.97     10.90 o 
  -5   3  18       33.56       32.46      3.63 o 
  -4   3  18        0.34       -2.57      3.71 o 
  -3   3  18       39.86       43.06      8.54 o 
  -2   3  18       17.03       15.70      4.07 o 
  -1   3  18       17.69       10.39      3.87 o 
   0   3  18        8.56        4.19      3.58 o 
 -17   4  18      138.61      137.67      8.96 o 
 -16   4  18       41.79       51.86      4.62 o 
 -15   4  18       41.96       40.11      3.65 o 
 -14   4  18        0.70       -0.29      1.91 o 
 -13   4  18        3.02        3.43      1.90 o 
 -12   4  18       11.68        9.18      2.01 o 
 -11   4  18       23.27       19.37      2.36 o 
 -10   4  18        0.18       -2.61      1.37 o 
  -9   4  18        5.89        2.33      1.75 o 
  -8   4  18        3.27        5.03      2.19 o 
  -7   4  18        0.41       -1.84      2.78 o 
  -6   4  18        0.22        0.30      2.54 o 
  -5   4  18       67.03       64.10      4.74 o 
  -4   4  18       15.97       11.59      3.97 o 
  -3   4  18        5.05        7.90      3.64 o 
  -2   4  18      138.29      132.54      9.14 o 
  -1   4  18      126.15      131.87      9.32 o 
   0   4  18        0.00        0.83      3.67 o 
 -16   5  18      196.20      188.30      8.52 o 
 -15   5  18        0.02       -4.96      2.49 o 
 -14   5  18        2.26       -2.38      2.30 o 
 -13   5  18      216.78      204.98      5.54 o 
 -12   5  18      132.52      126.58      4.32 o 
 -11   5  18       18.86       12.91      2.01 o 
 -10   5  18       56.66       46.67      3.41 o 
  -9   5  18        5.23        4.40      1.92 o 
  -8   5  18       18.01       14.81      3.41 o 
  -7   5  18        1.65        1.79      4.93 o 
  -6   5  18        8.85        6.96      3.54 o 
  -5   5  18      252.84      286.59     14.14 o 
  -4   5  18        3.07       -0.85      2.78 o 
  -3   5  18       61.96       68.72      7.00 o 
  -2   5  18      115.69      131.23      8.89 o 
  -1   5  18       81.57       94.37      7.65 o 
 -14   6  18       56.43       45.22      3.61 o 
 -13   6  18       77.94       79.08      3.77 o 
 -12   6  18      392.77      392.86      8.04 o 
 -11   6  18       38.57       37.30      2.59 o 
 -10   6  18       36.27       27.06      2.83 o 
  -9   6  18       19.51       17.61      2.81 o 
  -8   6  18       34.33       40.63      5.74 o 
  -7   6  18       53.78       51.36      4.98 o 
  -6   6  18       96.35      108.77      7.67 o 
  -5   6  18        2.27        1.53      3.56 o 
  -4   6  18       38.73       30.91      4.69 o 
  -3   6  18      136.81      141.44     12.24 o 
 -12   7  18       10.76        8.13      2.33 o 
 -11   7  18        1.21        1.46      2.38 o 
 -10   7  18      380.96      346.09     11.08 o 
  -9   7  18       22.01       26.14      3.88 o 
  -8   7  18       22.04       28.29      3.52 o 
  -7   7  18       29.04       33.38      3.69 o 
  -6   7  18       44.78       28.68      4.34 o 
  -5   7  18        0.26        3.33      3.35 o 
 -18   1  19       49.34       41.12      7.96 o 
 -17   1  19        3.45        3.57      3.06 o 
 -16   1  19       13.31       10.07      2.69 o 
 -15   1  19       62.98       57.50      3.44 o 
 -14   1  19      282.22      260.14      6.19 o 
 -13   1  19       64.58       65.00      3.13 o 
 -12   1  19        0.45       -0.24      1.48 o 
 -11   1  19      586.73      581.18     10.12 o 
 -10   1  19      107.21      107.89      3.58 o 
  -9   1  19      104.14      106.04      3.34 o 
  -8   1  19      790.28      844.20     15.00 o 
  -7   1  19       33.81       35.63      3.54 o 
  -6   1  19      177.53      182.75      9.81 o 
  -5   1  19      306.02      320.82     22.38 o 
  -4   1  19        9.43       13.93      5.26 o 
  -3   1  19      217.25      224.16     12.00 o 
  -2   1  19       47.98       51.53      5.76 o 
  -1   1  19       16.60       15.86      4.00 o 
   0   1  19        0.09        1.91      5.67 o 
 -18   2  19      105.61       89.95      7.77 o 
 -17   2  19        4.31        9.84      3.34 o 
 -16   2  19      472.66      464.24     10.04 o 
 -15   2  19       60.05       58.85      3.50 o 
 -14   2  19      277.06      276.66      6.44 o 
 -13   2  19       31.51       27.87      2.37 o 
 -12   2  19       17.99       17.22      1.95 o 
 -11   2  19        0.33       -1.43      1.53 o 
 -10   2  19      848.12      824.98     13.34 o 
  -9   2  19       39.90       50.62      3.68 o 
  -8   2  19        6.67        7.14      2.62 o 
  -7   2  19      184.08      216.00     10.26 o 
  -6   2  19     1012.68     1086.61     35.41 o 
  -5   2  19      196.45      212.16     11.51 o 
  -4   2  19       77.86       68.87      6.53 o 
  -3   2  19        4.12        3.72      3.39 o 
  -2   2  19       84.61       89.54      7.38 o 
  -1   2  19       35.33       24.76      4.69 o 
   0   2  19        3.55        6.91      3.63 o 
 -17   3  19      119.18      123.32      8.21 o 
 -16   3  19      185.79      179.35      9.31 o 
 -15   3  19        5.72        0.99      2.18 o 
 -14   3  19       11.55       10.18      2.15 o 
 -13   3  19       62.71       63.58      3.29 o 
 -12   3  19       16.94       20.14      2.10 o 
 -11   3  19       97.90       91.58      3.69 o 
 -10   3  19       99.58       93.68      3.84 o 
  -9   3  19       36.92       43.99      2.78 o 
  -8   3  19       38.40       44.89      4.97 o 
  -7   3  19       14.64       11.46      3.09 o 
  -6   3  19        6.82        3.70      2.78 o 
  -5   3  19       15.48       12.83      4.32 o 
  -4   3  19        4.68        5.68      7.49 o 
  -3   3  19       13.07       12.80      4.37 o 
  -2   3  19       43.25       41.03      8.71 o 
  -1   3  19        7.66        6.66      4.01 o 
 -16   4  19      882.99      898.49     18.76 o 
 -15   4  19      131.70      116.66      5.59 o 
 -14   4  19       30.97       27.82      2.68 o 
 -13   4  19       30.04       24.13      2.28 o 
 -12   4  19        8.63        7.06      1.98 o 
 -11   4  19      168.70      194.83     10.00 o 
 -10   4  19       22.46       24.76      3.49 o 
  -9   4  19       82.58       74.89      3.56 o 
  -8   4  19      641.70      701.32     22.20 o 
  -7   4  19       95.06      112.74      7.30 o 
  -6   4  19        0.04        1.34      2.84 o 
  -5   4  19       11.74       12.35      5.64 o 
  -4   4  19       51.76       51.81      6.22 o 
  -3   4  19        0.04       -4.04      3.60 o 
  -2   4  19        6.25        6.92      4.26 o 
  -1   4  19        5.11       -1.14      3.91 o 
 -15   5  19       44.63       47.69      5.11 o 
 -14   5  19        1.89       -0.83      2.17 o 
 -13   5  19       49.11       54.07      3.21 o 
 -12   5  19       13.41       11.45      2.08 o 
 -11   5  19       56.68       52.14      2.95 o 
 -10   5  19        3.99        3.49      2.06 o 
  -9   5  19        1.63       -2.48      2.32 o 
  -8   5  19       39.21       35.98      4.45 o 
  -7   5  19      119.68      135.13      8.27 o 
  -6   5  19      289.80      345.87     19.58 o 
  -5   5  19       37.42       33.35      4.59 o 
  -4   5  19       58.89       47.34      6.43 o 
  -3   5  19        3.01        1.64      4.06 o 
 -14   6  19        7.63        1.14      2.23 o 
 -13   6  19       43.84       51.55      3.86 o 
 -12   6  19      183.73      154.80      4.93 o 
 -11   6  19      221.45      201.00      6.21 o 
 -10   6  19        3.97        7.38      4.14 o 
  -9   6  19      264.31      271.09     10.22 o 
  -8   6  19        7.24        5.44      4.27 o 
  -7   6  19       10.81        7.59      4.25 o 
  -6   6  19        0.00       -0.13      3.77 o 
  -5   6  19        0.76       -0.07      3.58 o 
  -4   6  19       29.05       23.49      6.86 o 
 -11   7  19       21.26       25.80      3.13 o 
 -10   7  19      236.93      236.04      8.71 o 
  -9   7  19        2.02        0.25      2.75 o 
  -8   7  19        0.91       -2.25      2.69 o 
  -7   7  19       73.28       69.83      5.90 o 
 -18   0  20        3.65        0.31      5.83 o 
 -17   0  20      195.95      199.05      9.87 o 
 -16   0  20       46.31       50.59      5.59 o 
 -15   0  20        0.23        4.15      4.54 o 
 -14   0  20      281.64      292.36     10.17 o 
 -13   0  20        9.65        7.70      2.72 o 
 -12   0  20        0.62        1.35      2.21 o 
 -11   0  20        0.97        2.09      2.18 o 
 -10   0  20       23.73       19.12      3.40 o 
  -9   0  20       45.24       35.68      4.46 o 
  -8   0  20       71.28       74.19      5.51 o 
  -7   0  20       11.66       13.07      5.76 o 
  -6   0  20        9.39       22.01      6.39 o 
  -5   0  20        5.87        2.32      4.93 o 
  -4   0  20      103.01      101.71     11.24 o 
  -3   0  20       20.84       27.47      6.86 o 
  -2   0  20        9.13       17.84      5.76 o 
  -1   0  20        0.01       11.67      5.16 o 
 -18   1  20        4.57       -1.76      3.19 o 
 -17   1  20       32.73       33.48      3.56 o 
 -16   1  20      490.64      495.74     10.51 o 
 -15   1  20        9.07        6.75      2.06 o 
 -14   1  20       68.48       66.82      3.35 o 
 -13   1  20       64.92       62.51      3.12 o 
 -12   1  20       13.17       17.73      1.99 o 
 -11   1  20       35.84       47.26      2.81 o 
 -10   1  20       28.26       27.26      2.14 o 
  -9   1  20      685.32      750.33     13.81 o 
  -8   1  20       42.79       39.16      3.88 o 
  -7   1  20       34.37       39.86      5.70 o 
  -6   1  20       44.03       57.53      6.44 o 
  -5   1  20       11.29       10.40      5.54 o 
  -4   1  20        0.24       -1.05      3.35 o 
  -3   1  20        1.46        3.29      3.59 o 
  -2   1  20       47.10       63.77     21.66 o 
  -1   1  20       30.94       36.69      5.17 o 
 -17   2  20      128.41      139.65      7.06 o 
 -16   2  20        4.99        4.44      2.41 o 
 -15   2  20       11.85       15.61      2.53 o 
 -14   2  20      123.23      115.69      4.31 o 
 -13   2  20      109.74      101.35      3.92 o 
 -12   2  20       70.64       82.70      3.44 o 
 -11   2  20        8.53       10.29      1.83 o 
 -10   2  20      136.67      138.83      4.71 o 
  -9   2  20        5.35        3.33      1.83 o 
  -8   2  20        5.37        5.96      2.79 o 
  -7   2  20      260.00      301.44      9.85 o 
  -6   2  20      606.81      646.34     22.07 o 
  -5   2  20      183.54      239.77     34.68 o 
  -4   2  20       42.47       46.26      5.96 o 
  -3   2  20       26.00       27.48      5.07 o 
  -2   2  20       22.29       21.31      4.79 o 
  -1   2  20       34.17       26.02      4.84 o 
 -17   3  20       91.04      130.42     12.67 o 
 -16   3  20      158.32      157.65      5.73 o 
 -15   3  20      256.85      269.51      7.18 o 
 -14   3  20      155.65      145.97      4.76 o 
 -13   3  20        0.01       -1.06      1.72 o 
 -12   3  20       32.56       31.12      2.53 o 
 -11   3  20       39.00       38.22      2.80 o 
 -10   3  20       66.12       57.30      3.24 o 
  -9   3  20      131.31      148.50      6.29 o 
  -8   3  20        3.04        4.68      3.50 o 
  -7   3  20        5.31        7.90      3.05 o 
  -6   3  20      413.96      428.67     16.89 o 
  -5   3  20        1.59       -1.14      3.65 o 
  -4   3  20       18.76       15.69      4.72 o 
  -3   3  20        0.50       -6.08      3.40 o 
  -2   3  20        0.62        0.18      3.81 o 
 -16   4  20     1019.35      998.81     20.54 o 
 -15   4  20       25.10       30.31      2.98 o 
 -14   4  20       99.66      110.22      4.51 o 
 -13   4  20      131.29      123.34      4.36 o 
 -12   4  20      296.05      328.85      7.45 o 
 -11   4  20        0.51        1.99      2.19 o 
 -10   4  20        2.25        0.83      1.92 o 
  -9   4  20       10.96        4.95      3.64 o 
  -8   4  20       19.73       22.25      4.48 o 
  -7   4  20       77.45       79.74      8.79 o 
  -6   4  20       56.80       49.92      4.80 o 
  -5   4  20      145.31      165.37     14.16 o 
  -4   4  20      176.09      159.83     10.05 o 
  -3   4  20       16.55       22.27      5.38 o 
 -15   5  20      118.02      113.27      5.83 o 
 -14   5  20       23.50       24.95      2.66 o 
 -13   5  20       71.20       65.78      3.35 o 
 -12   5  20        4.90        3.16      1.92 o 
 -11   5  20      157.82      152.88      6.62 o 
 -10   5  20        3.30        3.42      2.10 o 
  -9   5  20        0.88       -3.81      2.96 o 
  -8   5  20      116.89      128.12      8.67 o 
  -7   5  20       93.62       99.50      7.49 o 
  -6   5  20        5.76        5.29      4.79 o 
  -5   5  20       22.71       26.01      6.89 o 
  -4   5  20       17.48       16.67      5.21 o 
 -13   6  20        1.98       -3.60      1.80 o 
 -12   6  20       38.23       33.16      3.23 o 
 -11   6  20       20.50       21.32      4.23 o 
 -10   6  20      178.85      191.07      8.87 o 
  -9   6  20        1.37       -1.56      3.33 o 
  -8   6  20        8.41       10.32      4.38 o 
  -7   6  20       12.54        7.43      4.27 o 
  -6   6  20       23.61       18.74      4.61 o 
 -17   1  21       25.56       27.49      3.09 o 
 -16   1  21        0.00       -3.98      1.99 o 
 -15   1  21       14.14       17.54      2.37 o 
 -14   1  21       36.38       35.69      2.68 o 
 -13   1  21        3.97        4.15      1.84 o 
 -12   1  21        5.95        6.74      2.33 o 
 -11   1  21        9.30        7.47      1.87 o 
 -10   1  21        0.00       -1.69      1.74 o 
  -9   1  21        9.46        7.72      2.23 o 
  -8   1  21        1.46       -1.64      2.40 o 
  -7   1  21        5.69        3.92      4.10 o 
  -6   1  21        0.03       -3.79      3.56 o 
  -5   1  21       16.27       14.10      4.63 o 
  -4   1  21       15.58       12.41      4.36 o 
  -3   1  21       11.22       14.96      4.49 o 
  -2   1  21        3.84       14.87      4.40 o 
 -17   2  21      201.13      205.59      7.43 o 
 -16   2  21        9.79       10.21      2.62 o 
 -15   2  21      155.91      164.89      5.18 o 
 -14   2  21        8.35       11.26      2.19 o 
 -13   2  21       44.45       51.82      2.96 o 
 -12   2  21        3.62        3.18      1.82 o 
 -11   2  21        4.83        7.45      1.77 o 
 -10   2  21        8.66        9.17      2.44 o 
  -9   2  21      141.48      147.04      8.44 o 
  -8   2  21        0.02        5.32      2.88 o 
  -7   2  21      389.74      431.08     17.16 o 
  -6   2  21       33.04       44.72      6.22 o 
  -5   2  21       29.21       21.87      5.04 o 
  -4   2  21       36.27       36.75      5.83 o 
  -3   2  21       30.88       46.37      6.38 o 
 -16   3  21      116.73      121.80      5.24 o 
 -15   3  21        3.42        1.85      2.08 o 
 -14   3  21        4.66        3.38      2.37 o 
 -13   3  21       11.69       16.41      2.31 o 
 -12   3  21       16.75       12.45      2.54 o 
 -11   3  21      380.21      366.54      9.20 o 
 -10   3  21       36.74       38.40      2.95 o 
  -9   3  21      242.74      268.14     11.80 o 
  -8   3  21      434.01      478.17     16.69 o 
  -7   3  21      274.60      320.49     14.67 o 
  -6   3  21       58.43       72.57      7.71 o 
  -5   3  21      211.99      257.41     12.68 o 
  -4   3  21      144.83      124.72      9.30 o 
  -3   3  21       19.49       21.19      5.32 o 
 -15   4  21        2.91       -0.38      2.14 o 
 -14   4  21       37.16       30.83      2.59 o 
 -13   4  21       51.78       59.98      3.40 o 
 -12   4  21      258.02      256.05      6.30 o 
 -11   4  21       73.47       64.23      3.90 o 
 -10   4  21       20.87       22.18      3.64 o 
  -9   4  21      213.06      220.18     17.05 o 
  -8   4  21      297.28      333.56     19.06 o 
  -7   4  21      228.92      245.66     16.78 o 
  -6   4  21       98.42       93.97     11.80 o 
  -5   4  21       56.11       52.59      7.08 o 
  -4   4  21       28.51       38.36     10.75 o 
 -14   5  21        1.83       -0.50      2.00 o 
 -13   5  21        2.06       -0.70      1.94 o 
 -12   5  21        1.21        1.81      3.24 o 
 -11   5  21       32.35       27.36      3.88 o 
 -10   5  21       20.09       22.16      4.92 o 
  -9   5  21       22.21       25.40      5.01 o 
  -8   5  21       88.46       87.77      7.37 o 
  -7   5  21        0.06       -2.89      3.60 o 
  -6   5  21        1.22        8.14      5.84 o 
 -11   6  21        0.68       -3.07      3.97 o 
 -10   6  21        1.04       -3.94      4.29 o 
  -9   6  21        9.79        2.73      3.73 o 
 -17   0  22       83.17       67.49      7.01 o 
 -16   0  22        0.98        0.50      3.01 o 
 -15   0  22       67.22       67.59      5.04 o 
 -14   0  22        7.60        4.66      2.78 o 
 -13   0  22      429.28      417.24     11.73 o 
 -12   0  22       85.63       79.46      5.31 o 
 -11   0  22      369.21      373.85     11.66 o 
 -10   0  22       14.39        9.21      4.23 o 
  -9   0  22        5.50        7.42      3.17 o 
  -8   0  22        1.42       -3.16      5.19 o 
  -7   0  22        0.43        2.49      5.83 o 
  -6   0  22       26.17       33.84      8.07 o 
  -5   0  22       94.42       81.61     10.99 o 
  -4   0  22       84.81       87.33     11.13 o 
 -17   1  22       17.13       20.37      3.11 o 
 -16   1  22       69.55       69.00      3.70 o 
 -15   1  22      271.15      271.74      6.62 o 
 -14   1  22       15.68       17.68      2.36 o 
 -13   1  22      234.13      232.22      6.10 o 
 -12   1  22       37.01       36.04      2.63 o 
 -11   1  22        0.79       -4.03      2.01 o 
 -10   1  22       91.17      101.76      9.69 o 
  -9   1  22       65.51       67.09      5.01 o 
  -8   1  22      526.83      563.52     20.80 o 
  -7   1  22       14.61       14.83      7.51 o 
  -6   1  22        5.16        3.40      4.10 o 
  -5   1  22        2.04        8.78      4.51 o 
  -4   1  22       18.91       23.02      5.15 o 
 -16   2  22      324.21      335.79      7.72 o 
 -15   2  22      186.50      207.48      5.77 o 
 -14   2  22       18.77       20.35      2.44 o 
 -13   2  22        2.92        3.23      2.21 o 
 -12   2  22      132.08      141.83      4.58 o 
 -11   2  22      177.47      192.22      6.66 o 
 -10   2  22       12.10       14.44      2.85 o 
  -9   2  22       77.15       75.08      6.32 o 
  -8   2  22      153.22      154.48     10.36 o 
  -7   2  22        0.89        9.09      4.55 o 
  -6   2  22        0.07       -5.37      5.41 o 
  -5   2  22       37.88       42.15      6.36 o 
  -4   2  22        0.13       -4.82      3.97 o 
 -16   3  22      264.80      251.14      7.15 o 
 -15   3  22       33.13       35.83      2.95 o 
 -14   3  22      271.34      271.38      6.54 o 
 -13   3  22      128.57      128.60      4.97 o 
 -12   3  22      356.81      346.51      9.06 o 
 -11   3  22       17.72       22.86      2.72 o 
 -10   3  22      241.94      275.43     16.10 o 
  -9   3  22      382.48      392.81     23.74 o 
  -8   3  22       32.76       40.24      4.96 o 
  -7   3  22      715.93      828.45     27.85 o 
  -6   3  22        1.29        2.49      4.53 o 
  -5   3  22       94.70      125.16      9.85 o 
 -15   4  22       44.71       45.26      3.14 o 
 -14   4  22        2.07        1.39      2.56 o 
 -13   4  22        0.03       -1.32      1.93 o 
 -12   4  22       13.87       15.46      2.84 o 
 -11   4  22      263.20      290.66      9.69 o 
 -10   4  22       38.18       38.42      5.62 o 
  -9   4  22       21.61       12.56      4.56 o 
  -8   4  22       43.69       27.60      5.71 o 
  -7   4  22      200.55      227.12     17.48 o 
  -6   4  22      487.34      525.72     28.04 o 
 -12   5  22      148.75      141.08      5.78 o 
 -11   5  22       33.22       34.12      5.86 o 
 -10   5  22       71.87       57.47      7.63 o 
  -9   5  22       38.13       46.14      6.11 o 
  -8   5  22      147.71      153.62     24.09 o 
 -16   1  23       99.18       95.08      4.28 o 
 -15   1  23       28.10       23.70      2.64 o 
 -14   1  23       33.65       29.80      2.66 o 
 -13   1  23      218.27      203.78      5.66 o 
 -12   1  23       15.61       15.31      2.26 o 
 -11   1  23        3.71        2.89      2.25 o 
 -10   1  23       34.58       34.62      6.30 o 
  -9   1  23        6.69        7.88      4.80 o 
  -8   1  23       15.00       14.19      5.06 o 
  -7   1  23        0.13       -5.47      3.81 o 
  -6   1  23        1.31       -1.53      4.27 o 
  -5   1  23       55.76       58.41      7.08 o 
 -16   2  23      195.31      195.51      5.86 o 
 -15   2  23      116.82      110.13      4.41 o 
 -14   2  23        3.27        4.10      2.24 o 
 -13   2  23      169.09      179.80      5.33 o 
 -12   2  23      137.79      135.69      5.81 o 
 -11   2  23        6.17        6.78      2.42 o 
 -10   2  23        2.03       -0.27      3.62 o 
  -9   2  23       15.33        9.09      3.68 o 
  -8   2  23        3.31        1.80      4.55 o 
  -7   2  23       66.78       77.64      8.39 o 
  -6   2  23        4.96        3.48      4.59 o 
 -15   3  23        7.29        3.50      2.37 o 
 -14   3  23       10.02       12.75      2.41 o 
 -13   3  23        1.51        3.07      2.71 o 
 -12   3  23       24.80       25.56      3.38 o 
 -11   3  23       14.12        9.33      5.38 o 
 -10   3  23      211.41      215.13     10.88 o 
  -9   3  23       36.47       39.61      5.31 o 
  -8   3  23      160.47      217.97     17.83 o 
  -7   3  23       21.27       31.35      6.26 o 
 -13   4  23       87.64       91.93      4.93 o 
 -12   4  23       12.01       15.59      2.80 o 
 -11   4  23      178.26      173.12     13.35 o 
 -10   4  23       94.43       93.60      7.93 o 
  -9   4  23       29.00       28.52      6.85 o 
  -8   4  23       34.25       26.08      4.90 o 
 -15   0  24      397.00      415.73     12.21 o 
 -14   0  24        9.05       14.65      7.87 o 
 -13   0  24        0.20        0.95      2.72 o 
 -12   0  24      148.34      153.93     11.20 o 
 -11   0  24      567.81      575.55     24.52 o 
  -9   0  24        3.54        0.91      6.77 o 
  -8   0  24       19.93       11.94      7.49 o 
  -7   0  24       64.53       55.48     10.58 o 
 -15   1  24       61.48       52.63      3.35 o 
 -14   1  24       27.39       22.35      2.63 o 
 -13   1  24       96.55       97.68      4.15 o 
 -12   1  24       38.16       39.28      3.48 o 
 -11   1  24       11.21        0.28      4.76 o 
 -10   1  24        0.00       -3.55      6.50 o 
  -9   1  24       55.46       68.72      8.00 o 
  -8   1  24        3.02       15.48      8.17 o 
  -7   1  24      112.94      106.57      9.44 o 
 -14   2  24        4.94        6.22      2.23 o 
 -13   2  24        0.38       -0.31      2.38 o 
 -12   2  24       15.12       15.08      3.42 o 
 -11   2  24       22.83       15.80      5.81 o 
 -10   2  24       99.13      101.04      7.75 o 
  -9   2  24      188.42      230.34     18.93 o 
  -8   2  24        4.28        3.55      4.89 o 
 -13   3  24        1.96        1.94      2.56 o 
 -12   3  24       34.05       35.68      4.07 o 
 -11   3  24        0.01       -3.31      5.03 o 
 -10   3  24       27.83       26.57      5.13 o 
 -13   1  25        0.54        3.10      2.53 o 
 -12   1  25       22.64       20.41      3.89 o 
 -11   1  25      102.17       93.14      8.68 o 
                                                 
